# Supplementary material for: Binding mode between peptidyl-tRNA hydrolase and the peptidyl-A76 moiety of the substrate
Source: J Biol Chem. 2025 Mar 4;301(4):108385. doi: 10.1016/j.jbc.2025.108385 (PMC11994314; doi:10.1016/j.jbc.2025.108385)
Supplement: Supporting_PDB_S1 [file mmc1.zip]

Archive with 2 entries (1 files):
- Supporting_PDB_S1_pdb/
- Supporting_PDB_S1_pdb/Supporting_PDB_S1.pdb
