# Supplementary material for: Binding mode between peptidyl-tRNA hydrolase and the peptidyl-A76 moiety of the substrate
Source: J Biol Chem. 2025 Mar 4;301(4):108385. doi: 10.1016/j.jbc.2025.108385 (PMC11994314; doi:10.1016/j.jbc.2025.108385)
Supplement: Supporting_PDB_S1 [file mmc1.zip › Supporting_PDB_S1_pdb/Supporting_PDB_S1.pdb]

ATOM      1  N   SER A  -2     -13.019  54.815  18.557  1.00 61.05      AAA  N  
ATOM      2  CA  SER A  -2     -12.116  55.905  19.029  1.00 57.85      AAA  C  
ATOM      3  C   SER A  -2     -11.160  56.360  17.893  1.00 53.45      AAA  C  
ATOM      4  O   SER A  -2     -10.423  55.573  17.218  1.00 47.17      AAA  O  
ATOM      5  CB  SER A  -2     -11.385  55.626  20.412  1.00 61.42      AAA  C  
ATOM      6  OG  SER A  -2     -10.923  54.266  20.736  1.00 50.75      AAA  O  
ATOM      7  N   HIS A  -1     -11.303  57.644  17.600  1.00 43.57      AAA  N  
ATOM      8  CA  HIS A  -1     -10.279  58.441  16.905  1.00 45.47      AAA  C  
ATOM      9  C   HIS A  -1      -9.720  59.357  18.021  1.00 34.26      AAA  C  
ATOM     10  O   HIS A  -1     -10.472  59.939  18.818  1.00 33.58      AAA  O  
ATOM     11  CB  HIS A  -1     -10.856  59.280  15.788  1.00 53.85      AAA  C  
ATOM     12  CG  HIS A  -1     -10.558  58.727  14.426  1.00 75.97      AAA  C  
ATOM     13  CD2 HIS A  -1     -10.152  59.342  13.286  1.00 83.48      AAA  C  
ATOM     14  ND1 HIS A  -1     -10.643  57.377  14.130  1.00 76.60      AAA  N  
ATOM     15  CE1 HIS A  -1     -10.305  57.190  12.866  1.00 88.80      AAA  C  
ATOM     16  NE2 HIS A  -1     -10.008  58.366  12.330  1.00 93.15      AAA  N  
ATOM     17  N   MET A   0      -8.434  59.412  18.131  1.00 26.29      AAA  N  
ATOM     18  CA  MET A   0      -7.835  60.166  19.284  1.00 18.68      AAA  C  
ATOM     19  C   MET A   0      -6.963  61.192  18.664  1.00 17.96      AAA  C  
ATOM     20  O   MET A   0      -6.127  60.879  17.820  1.00 22.77      AAA  O  
ATOM     21  CB  MET A   0      -6.991  59.296  20.274  1.00 20.51      AAA  C  
ATOM     22  CG  MET A   0      -7.751  58.283  21.054  1.00 26.00      AAA  C  
ATOM     23  SD  MET A   0      -8.782  59.106  22.239  1.00 26.92      AAA  S  
ATOM     24  CE  MET A   0      -9.886  57.711  22.502  1.00 35.35      AAA  C  
ATOM     25  N   MET A   1      -7.115  62.427  19.021  1.00 16.02      AAA  N  
ATOM     26  CA  MET A   1      -6.554  63.581  18.383  1.00 17.95      AAA  C  
ATOM     27  C   MET A   1      -5.112  63.869  18.927  1.00 16.40      AAA  C  
ATOM     28  O   MET A   1      -4.341  64.484  18.227  1.00 17.01      AAA  O  
ATOM     29  CB  MET A   1      -7.414  64.835  18.651  1.00 24.83      AAA  C  
ATOM     30  CG  MET A   1      -8.939  64.769  18.355  1.00 36.93      AAA  C  
ATOM     31  SD  MET A   1      -9.037  64.605  16.580  1.00 46.45      AAA  S  
ATOM     32  CE  MET A   1      -8.702  66.275  16.343  1.00 42.89      AAA  C  
ATOM     33  N   PHE A   2      -4.825  63.415  20.149  1.00 11.50      AAA  N  
ATOM     34  CA  PHE A   2      -3.549  63.819  20.813  1.00 10.07      AAA  C  
ATOM     35  C   PHE A   2      -3.219  62.865  21.984  1.00  9.58      AAA  C  
ATOM     36  O   PHE A   2      -4.182  62.197  22.439  1.00  9.17      AAA  O  
ATOM     37  CB  PHE A   2      -3.537  65.279  21.327  1.00  9.77      AAA  C  
ATOM     38  CG  PHE A   2      -4.575  65.532  22.344  1.00  9.71      AAA  C  
ATOM     39  CD1 PHE A   2      -4.428  65.193  23.670  1.00 10.38      AAA  C  
ATOM     40  CD2 PHE A   2      -5.792  66.088  21.969  1.00 10.70      AAA  C  
ATOM     41  CE1 PHE A   2      -5.409  65.433  24.609  1.00 10.40      AAA  C  
ATOM     42  CE2 PHE A   2      -6.804  66.259  22.934  1.00  9.72      AAA  C  
ATOM     43  CZ  PHE A   2      -6.605  65.928  24.233  1.00  9.90      AAA  C  
ATOM     44  N   LEU A   3      -2.017  62.910  22.519  1.00  8.97      AAA  N  
ATOM     45  CA  LEU A   3      -1.675  62.227  23.737  1.00  9.28      AAA  C  
ATOM     46  C   LEU A   3      -1.008  63.226  24.615  1.00 11.11      AAA  C  
ATOM     47  O   LEU A   3      -0.089  63.914  24.143  1.00 11.89      AAA  O  
ATOM     48  CB  LEU A   3      -0.706  61.087  23.537  1.00 12.12      AAA  C  
ATOM     49  CG  LEU A   3      -0.988  60.015  22.729  1.00 16.15      AAA  C  
ATOM     50  CD1 LEU A   3       0.193  58.962  22.907  1.00 14.81      AAA  C  
ATOM     51  CD2 LEU A   3      -2.306  59.292  23.107  1.00 17.70      AAA  C  
ATOM     52  N   VAL A   4      -1.411  63.365  25.870  1.00  8.55      AAA  N  
ATOM     53  CA  VAL A   4      -0.641  64.130  26.860  1.00  8.53      AAA  C  
ATOM     54  C   VAL A   4      -0.105  63.106  27.879  1.00  8.93      AAA  C  
ATOM     55  O   VAL A   4      -0.934  62.325  28.429  1.00  9.99      AAA  O  
ATOM     56  CB  VAL A   4      -1.551  65.155  27.588  1.00  7.80      AAA  C  
ATOM     57  CG1 VAL A   4      -0.862  65.807  28.787  1.00  9.28      AAA  C  
ATOM     58  CG2 VAL A   4      -2.035  66.218  26.644  1.00  8.81      AAA  C  
ATOM     59  N   VAL A   5       1.195  63.096  28.117  1.00  7.75      AAA  N  
ATOM     60  CA  VAL A   5       1.849  62.103  28.918  1.00  8.22      AAA  C  
ATOM     61  C   VAL A   5       2.474  62.793  30.123  1.00  8.54      AAA  C  
ATOM     62  O   VAL A   5       3.273  63.716  29.944  1.00  9.19      AAA  O  
ATOM     63  CB  VAL A   5       2.938  61.371  28.102  1.00  9.86      AAA  C  
ATOM     64  CG1 VAL A   5       3.537  60.271  28.975  1.00 10.00      AAA  C  
ATOM     65  CG2 VAL A   5       2.381  60.862  26.804  1.00 11.05      AAA  C  
ATOM     66  N   GLY A   6       2.188  62.313  31.325  1.00  8.02      AAA  N  
ATOM     67  CA  GLY A   6       2.861  62.807  32.502  1.00  8.34      AAA  C  
ATOM     68  C   GLY A   6       3.969  61.870  32.968  1.00  9.39      AAA  C  
ATOM     69  O   GLY A   6       3.693  60.704  33.241  1.00  9.64      AAA  O  
ATOM     70  N   GLN A   7       5.174  62.369  33.003  1.00  8.09      AAA  N  
ATOM     71  CA  GLN A   7       6.288  61.590  33.536  1.00  8.45      AAA  C  
ATOM     72  C   GLN A   7       6.180  61.433  35.033  1.00  8.87      AAA  C  
ATOM     73  O   GLN A   7       5.837  62.321  35.775  1.00  8.73      AAA  O  
ATOM     74  CB  GLN A   7       7.617  62.164  33.166  1.00  7.88      AAA  C  
ATOM     75  CG  GLN A   7       8.034  61.907  31.734  1.00  8.09      AAA  C  
ATOM     76  CD  GLN A   7       8.371  60.476  31.414  1.00  9.35      AAA  C  
ATOM     77  NE2 GLN A   7       9.034  59.779  32.278  1.00  9.94      AAA  N  
ATOM     78  OE1 GLN A   7       7.899  60.050  30.389  1.00 12.23      AAA  O  
ATOM     79  N   GLY A   8       6.495  60.187  35.471  1.00  7.64      AAA  N  
ATOM     80  CA  GLY A   8       6.523  59.877  36.915  1.00  8.56      AAA  C  
ATOM     81  C   GLY A   8       6.784  58.403  37.102  1.00  9.48      AAA  C  
ATOM     82  O   GLY A   8       6.901  57.633  36.161  1.00 10.07      AAA  O  
ATOM     83  N   ASN A   9       6.854  58.048  38.399  1.00  9.07      AAA  N  
ATOM     84  CA  ASN A   9       6.871  56.651  38.825  1.00 10.41      AAA  C  
ATOM     85  C   ASN A   9       5.647  56.329  39.631  1.00 11.34      AAA  C  
ATOM     86  O   ASN A   9       5.135  57.163  40.364  1.00 11.09      AAA  O  
ATOM     87  CB  ASN A   9       8.077  56.450  39.718  1.00  9.23      AAA  C  
ATOM     88  CG  ASN A   9       9.414  56.314  39.006  1.00 10.11      AAA  C  
ATOM     89  ND2 ASN A   9      10.389  57.046  39.316  1.00 10.73      AAA  N  
ATOM     90  OD1 ASN A   9       9.449  55.500  38.073  1.00 10.80      AAA  O  
ATOM     91  N   PRO A  10       5.153  55.084  39.521  1.00 12.37      AAA  N  
ATOM     92  CA  PRO A  10       3.932  54.675  40.260  1.00 15.07      AAA  C  
ATOM     93  C   PRO A  10       4.298  54.345  41.668  1.00 16.66      AAA  C  
ATOM     94  O   PRO A  10       5.411  53.942  42.009  1.00 17.51      AAA  O  
ATOM     95  CB  PRO A  10       3.508  53.458  39.459  1.00 16.77      AAA  C  
ATOM     96  CG  PRO A  10       4.745  52.824  39.059  1.00 15.52      AAA  C  
ATOM     97  CD  PRO A  10       5.681  54.007  38.693  1.00 13.81      AAA  C  
ATOM     98  N   GLY A  11       3.327  54.518  42.556  1.00 19.84      AAA  N  
ATOM     99  CA  GLY A  11       3.541  54.143  43.937  1.00 23.47      AAA  C  
ATOM    100  C   GLY A  11       3.622  55.256  44.913  1.00 23.34      AAA  C  
ATOM    101  O   GLY A  11       4.197  56.326  44.658  1.00 19.07      AAA  O  
ATOM    102  N   GLU A  12       3.185  55.026  46.172  1.00 21.26      AAA  N  
ATOM    103  CA  GLU A  12       3.268  56.092  47.150  1.00 22.94      AAA  C  
ATOM    104  C   GLU A  12       4.564  56.656  47.442  1.00 21.03      AAA  C  
ATOM    105  O   GLU A  12       4.757  57.863  47.745  1.00 19.44      AAA  O  
ATOM    106  CB  GLU A  12       2.761  55.514  48.539  1.00 28.43      AAA  C  
ATOM    107  CG  GLU A  12       2.769  56.495  49.773  1.00 32.26      AAA  C  
ATOM    108  CD  GLU A  12       4.059  56.815  50.670  1.00 32.80      AAA  C  
ATOM    109  OE1 GLU A  12       3.975  57.857  51.401  1.00 30.42      AAA  O  
ATOM    110  OE2 GLU A  12       5.135  56.153  50.750  1.00 30.31      AAA  O1-
ATOM    111  N   ARG A  13       5.624  55.855  47.370  1.00 19.64      AAA  N  
ATOM    112  CA  ARG A  13       6.847  56.437  47.754  1.00 17.99      AAA  C  
ATOM    113  C   ARG A  13       7.520  57.458  46.773  1.00 15.16      AAA  C  
ATOM    114  O   ARG A  13       8.480  58.093  47.038  1.00 18.44      AAA  O  
ATOM    115  CB  ARG A  13       7.914  55.393  48.130  1.00 27.42      AAA  C  
ATOM    116  CG  ARG A  13       8.829  54.831  47.148  1.00 33.49      AAA  C  
ATOM    117  CD  ARG A  13      10.131  54.277  47.852  1.00 45.64      AAA  C  
ATOM    118  NE  ARG A  13      10.182  53.038  47.177  1.00 38.34      AAA  N  
ATOM    119  CZ  ARG A  13       9.365  52.043  47.373  1.00 42.15      AAA  C  
ATOM    120  NH1 ARG A  13       9.414  51.045  46.534  1.00 44.42      AAA  N1+
ATOM    121  NH2 ARG A  13       8.530  52.057  48.430  1.00 45.31      AAA  N  
ATOM    122  N   TYR A  14       6.898  57.398  45.587  1.00 14.82      AAA  N  
ATOM    123  CA  TYR A  14       7.300  58.393  44.527  1.00 13.66      AAA  C  
ATOM    124  C   TYR A  14       6.433  59.543  44.330  1.00 12.02      AAA  C  
ATOM    125  O   TYR A  14       6.770  60.497  43.605  1.00 11.20      AAA  O  
ATOM    126  CB  TYR A  14       7.386  57.682  43.144  1.00 13.76      AAA  C  
ATOM    127  CG  TYR A  14       8.420  56.564  43.252  1.00 14.02      AAA  C  
ATOM    128  CD1 TYR A  14       9.748  56.748  43.438  1.00 16.01      AAA  C  
ATOM    129  CD2 TYR A  14       7.978  55.315  43.353  1.00 15.09      AAA  C  
ATOM    130  CE1 TYR A  14      10.597  55.702  43.559  1.00 16.18      AAA  C  
ATOM    131  CE2 TYR A  14       8.868  54.236  43.553  1.00 18.02      AAA  C  
ATOM    132  CZ  TYR A  14      10.182  54.537  43.722  1.00 18.05      AAA  C  
ATOM    133  OH  TYR A  14      11.145  53.500  43.950  1.00 20.86      AAA  O  
ATOM    134  N   ALA A  15       5.243  59.497  44.874  1.00 11.40      AAA  N  
ATOM    135  CA  ALA A  15       4.223  60.459  44.594  1.00 11.11      AAA  C  
ATOM    136  C   ALA A  15       4.568  61.875  44.808  1.00  9.82      AAA  C  
ATOM    137  O   ALA A  15       3.962  62.756  44.153  1.00 11.79      AAA  O  
ATOM    138  CB  ALA A  15       2.956  60.151  45.358  1.00 13.29      AAA  C  
ATOM    139  N   ARG A  16       5.397  62.194  45.794  1.00 10.43      AAA  N  
ATOM    140  CA  ARG A  16       5.806  63.528  46.133  1.00  9.66      AAA  C  
ATOM    141  C   ARG A  16       7.215  63.896  45.700  1.00  9.07      AAA  C  
ATOM    142  O   ARG A  16       7.735  64.968  46.080  1.00 10.56      AAA  O  
ATOM    143  CB  ARG A  16       5.654  63.781  47.668  1.00 11.34      AAA  C  
ATOM    144  CG  ARG A  16       4.272  63.452  48.115  1.00 14.27      AAA  C  
ATOM    145  CD  ARG A  16       4.151  63.539  49.627  1.00 15.08      AAA  C  
ATOM    146  NE  ARG A  16       4.989  62.627  50.325  1.00 18.91      AAA  N  
ATOM    147  CZ  ARG A  16       4.773  61.284  50.415  1.00 24.62      AAA  C  
ATOM    148  NH1 ARG A  16       3.687  60.674  49.965  1.00 27.84      AAA  N1+
ATOM    149  NH2 ARG A  16       5.671  60.587  51.084  1.00 25.82      AAA  N  
ATOM    150  N   THR A  17       7.806  63.044  44.864  1.00  9.45      AAA  N  
ATOM    151  CA  THR A  17       9.172  63.267  44.452  1.00  9.08      AAA  C  
ATOM    152  C   THR A  17       9.224  64.259  43.259  1.00  9.17      AAA  C  
ATOM    153  O   THR A  17       8.249  64.411  42.526  1.00  9.26      AAA  O  
ATOM    154  CB  THR A  17       9.934  61.993  44.054  1.00 10.62      AAA  C  
ATOM    155  CG2 THR A  17       9.972  61.079  45.276  1.00 12.09      AAA  C  
ATOM    156  OG1 THR A  17       9.322  61.359  42.982  1.00  9.96      AAA  O  
ATOM    157  N   ARG A  18      10.355  64.894  43.080  1.00  8.71      AAA  N  
ATOM    158  CA  ARG A  18      10.556  65.787  41.995  1.00  8.71      AAA  C  
ATOM    159  C   ARG A  18      10.293  65.190  40.629  1.00  8.63      AAA  C  
ATOM    160  O   ARG A  18       9.690  65.815  39.744  1.00  8.41      AAA  O  
ATOM    161  CB  ARG A  18      11.977  66.368  42.029  1.00  9.53      AAA  C  
ATOM    162  CG  ARG A  18      12.349  67.183  43.252  1.00  8.26      AAA  C  
ATOM    163  CD  ARG A  18      13.654  67.910  43.032  1.00  9.69      AAA  C  
ATOM    164  NE  ARG A  18      13.974  68.851  44.069  1.00  9.74      AAA  N  
ATOM    165  CZ  ARG A  18      14.702  68.631  45.118  1.00  9.74      AAA  C  
ATOM    166  NH1 ARG A  18      15.306  67.465  45.314  1.00 11.46      AAA  N1+
ATOM    167  NH2 ARG A  18      14.975  69.593  45.993  1.00 11.58      AAA  N  
ATOM    168  N   HIS A  19      10.667  63.943  40.470  1.00  8.49      AAA  N  
ATOM    169  CA  HIS A  19      10.448  63.185  39.229  1.00  8.39      AAA  C  
ATOM    170  C   HIS A  19       8.978  62.898  38.952  1.00  8.44      AAA  C  
ATOM    171  O   HIS A  19       8.644  62.352  37.879  1.00  8.44      AAA  O  
ATOM    172  CB  HIS A  19      11.282  61.863  39.241  1.00  8.64      AAA  C  
ATOM    173  CG  HIS A  19      12.261  61.685  38.120  1.00  8.01      AAA  C  
ATOM    174  CD2 HIS A  19      12.815  60.538  37.707  1.00  8.28      AAA  C  
ATOM    175  ND1 HIS A  19      12.854  62.683  37.387  1.00  8.59      AAA  N  
ATOM    176  CE1 HIS A  19      13.753  62.147  36.536  1.00  9.49      AAA  C  
ATOM    177  NE2 HIS A  19      13.715  60.836  36.708  1.00  9.64      AAA  N  
ATOM    178  N   ASN A  20       8.070  63.225  39.902  1.00  8.20      AAA  N  
ATOM    179  CA  ASN A  20       6.640  63.026  39.718  1.00  8.34      AAA  C  
ATOM    180  C   ASN A  20       5.909  64.331  39.338  1.00  7.63      AAA  C  
ATOM    181  O   ASN A  20       4.673  64.269  39.311  1.00  8.13      AAA  O  
ATOM    182  CB  ASN A  20       5.996  62.238  40.866  1.00  8.27      AAA  C  
ATOM    183  CG  ASN A  20       5.970  60.783  40.588  1.00  8.95      AAA  C  
ATOM    184  ND2 ASN A  20       4.863  60.168  40.806  1.00  9.75      AAA  N  
ATOM    185  OD1 ASN A  20       7.005  60.214  40.175  1.00  9.82      AAA  O  
ATOM    186  N   LEU A  21       6.633  65.382  39.036  1.00  8.28      AAA  N  
ATOM    187  CA  LEU A  21       5.903  66.602  38.647  1.00  8.35      AAA  C  
ATOM    188  C   LEU A  21       4.928  66.341  37.507  1.00  9.05      AAA  C  
ATOM    189  O   LEU A  21       3.786  66.853  37.512  1.00  8.25      AAA  O  
ATOM    190  CB  LEU A  21       6.814  67.699  38.181  1.00  9.58      AAA  C  
ATOM    191  CG  LEU A  21       7.415  68.583  39.208  1.00 12.09      AAA  C  
ATOM    192  CD1 LEU A  21       8.265  69.661  38.516  1.00 11.76      AAA  C  
ATOM    193  CD2 LEU A  21       6.421  69.295  40.119  1.00 10.63      AAA  C  
ATOM    194  N   GLY A  22       5.247  65.528  36.510  1.00  8.08      AAA  N  
ATOM    195  CA  GLY A  22       4.331  65.269  35.418  1.00  8.32      AAA  C  
ATOM    196  C   GLY A  22       3.078  64.594  35.883  1.00  8.08      AAA  C  
ATOM    197  O   GLY A  22       1.969  64.915  35.431  1.00  8.46      AAA  O  
ATOM    198  N   PHE A  23       3.133  63.578  36.775  1.00  8.80      AAA  N  
ATOM    199  CA  PHE A  23       1.955  62.984  37.345  1.00  8.35      AAA  C  
ATOM    200  C   PHE A  23       1.160  64.043  38.109  1.00  8.50      AAA  C  
ATOM    201  O   PHE A  23      -0.073  64.023  38.057  1.00  9.41      AAA  O  
ATOM    202  CB  PHE A  23       2.322  61.862  38.351  1.00  8.32      AAA  C  
ATOM    203  CG  PHE A  23       2.554  60.500  37.753  1.00  8.95      AAA  C  
ATOM    204  CD1 PHE A  23       2.977  60.288  36.448  1.00 10.12      AAA  C  
ATOM    205  CD2 PHE A  23       2.425  59.381  38.580  1.00 10.98      AAA  C  
ATOM    206  CE1 PHE A  23       3.219  59.010  35.972  1.00 12.56      AAA  C  
ATOM    207  CE2 PHE A  23       2.673  58.084  38.103  1.00 13.05      AAA  C  
ATOM    208  CZ  PHE A  23       3.095  57.937  36.804  1.00 11.73      AAA  C  
ATOM    209  N   MET A  24       1.832  64.871  38.884  1.00  7.72      AAA  N  
ATOM    210  CA  MET A  24       1.144  65.920  39.655  1.00  8.54      AAA  C  
ATOM    211  C   MET A  24       0.377  66.839  38.710  1.00  8.87      AAA  C  
ATOM    212  O   MET A  24      -0.768  67.228  39.096  1.00 10.05      AAA  O  
ATOM    213  CB  MET A  24       2.122  66.731  40.493  1.00  9.09      AAA  C  
ATOM    214  CG  MET A  24       2.915  65.919  41.502  1.00  9.34      AAA  C  
ATOM    215  SD  MET A  24       4.043  66.989  42.349  1.00 11.74      AAA  S  
ATOM    216  CE  MET A  24       5.185  65.801  43.078  1.00 13.81      AAA  C  
ATOM    217  N   VAL A  25       0.884  67.174  37.570  1.00  8.05      AAA  N  
ATOM    218  CA  VAL A  25       0.140  68.040  36.621  1.00  8.53      AAA  C  
ATOM    219  C   VAL A  25      -1.028  67.284  36.127  1.00  8.97      AAA  C  
ATOM    220  O   VAL A  25      -2.159  67.857  36.038  1.00  9.43      AAA  O  
ATOM    221  CB  VAL A  25       1.086  68.521  35.456  1.00  7.88      AAA  C  
ATOM    222  CG1 VAL A  25       0.234  69.269  34.429  1.00  9.51      AAA  C  
ATOM    223  CG2 VAL A  25       2.168  69.361  35.984  1.00  8.52      AAA  C  
ATOM    224  N   LEU A  26      -0.876  66.029  35.682  1.00  7.89      AAA  N  
ATOM    225  CA  LEU A  26      -2.002  65.245  35.140  1.00  9.11      AAA  C  
ATOM    226  C   LEU A  26      -3.085  65.116  36.206  1.00 10.09      AAA  C  
ATOM    227  O   LEU A  26      -4.266  65.146  35.888  1.00 10.91      AAA  O  
ATOM    228  CB  LEU A  26      -1.564  63.915  34.591  1.00  9.69      AAA  C  
ATOM    229  CG  LEU A  26      -1.266  64.091  33.105  1.00 14.28      AAA  C  
ATOM    230  CD1 LEU A  26      -0.154  65.057  32.718  1.00 10.41      AAA  C  
ATOM    231  CD2 LEU A  26      -1.239  62.882  32.410  1.00 19.90      AAA  C  
ATOM    232  N   ASP A  27      -2.694  64.971  37.492  1.00  9.01      AAA  N  
ATOM    233  CA  ASP A  27      -3.745  64.855  38.601  1.00 11.34      AAA  C  
ATOM    234  C   ASP A  27      -4.344  66.206  38.795  1.00 12.82      AAA  C  
ATOM    235  O   ASP A  27      -5.477  66.196  39.363  1.00 18.26      AAA  O  
ATOM    236  CB  ASP A  27      -3.017  64.306  39.811  1.00 11.65      AAA  C  
ATOM    237  CG  ASP A  27      -2.819  62.877  39.730  1.00 11.48      AAA  C  
ATOM    238  OD1 ASP A  27      -3.528  62.097  39.050  1.00 14.06      AAA  O  
ATOM    239  OD2 ASP A  27      -1.884  62.304  40.430  1.00 16.49      AAA  O1-
ATOM    240  N   ARG A  28      -3.813  67.332  38.443  1.00 11.65      AAA  N  
ATOM    241  CA  ARG A  28      -4.423  68.638  38.590  1.00 12.86      AAA  C  
ATOM    242  C   ARG A  28      -5.489  68.865  37.551  1.00 12.37      AAA  C  
ATOM    243  O   ARG A  28      -6.265  69.845  37.655  1.00 13.25      AAA  O  
ATOM    244  CB  ARG A  28      -3.360  69.703  38.511  1.00 15.19      AAA  C  
ATOM    245  CG  ARG A  28      -3.635  71.065  39.034  1.00 21.43      AAA  C  
ATOM    246  CD  ARG A  28      -2.631  71.482  40.067  1.00 23.65      AAA  C  
ATOM    247  NE  ARG A  28      -3.091  72.703  40.548  1.00 27.88      AAA  N  
ATOM    248  CZ  ARG A  28      -2.572  73.268  41.605  1.00 16.49      AAA  C  
ATOM    249  NH1 ARG A  28      -3.066  74.437  41.839  1.00 20.31      AAA  N1+
ATOM    250  NH2 ARG A  28      -1.829  72.471  42.387  1.00 18.33      AAA  N  
ATOM    251  N   LEU A  29      -5.566  68.073  36.473  1.00 10.67      AAA  N  
ATOM    252  CA  LEU A  29      -6.519  68.259  35.357  1.00 10.56      AAA  C  
ATOM    253  C   LEU A  29      -7.932  67.909  35.774  1.00 13.26      AAA  C  
ATOM    254  O   LEU A  29      -8.882  68.257  35.003  1.00 16.90      AAA  O  
ATOM    255  CB  LEU A  29      -6.117  67.501  34.164  1.00 11.23      AAA  C  
ATOM    256  CG  LEU A  29      -4.735  67.785  33.593  1.00 10.55      AAA  C  
ATOM    257  CD1 LEU A  29      -4.381  66.880  32.444  1.00 10.82      AAA  C  
ATOM    258  CD2 LEU A  29      -4.609  69.257  33.158  1.00 11.62      AAA  C  
ATOM    259  N   GLY A  30      -8.152  67.233  36.898  1.00 12.96      AAA  N  
ATOM    260  CA  GLY A  30      -9.488  66.897  37.224  1.00 13.96      AAA  C  
ATOM    261  C   GLY A  30     -10.170  65.815  36.525  1.00 12.40      AAA  C  
ATOM    262  O   GLY A  30     -11.461  65.834  36.390  1.00 16.65      AAA  O  
ATOM    263  N   LEU A  31      -9.450  64.932  35.940  1.00 11.32      AAA  N  
ATOM    264  CA  LEU A  31      -9.949  63.865  35.104  1.00 11.75      AAA  C  
ATOM    265  C   LEU A  31     -10.063  62.569  35.871  1.00 12.11      AAA  C  
ATOM    266  O   LEU A  31      -9.488  62.424  36.907  1.00 14.77      AAA  O  
ATOM    267  CB  LEU A  31      -9.132  63.702  33.793  1.00 13.83      AAA  C  
ATOM    268  CG  LEU A  31      -8.941  64.995  32.959  1.00 14.99      AAA  C  
ATOM    269  CD1 LEU A  31      -8.016  64.700  31.761  1.00 16.61      AAA  C  
ATOM    270  CD2 LEU A  31     -10.277  65.648  32.551  1.00 18.52      AAA  C  
ATOM    271  N   SER A  32     -10.819  61.657  35.265  1.00 15.54      AAA  N  
ATOM    272  CA  SER A  32     -10.991  60.291  35.802  1.00 17.63      AAA  C  
ATOM    273  C   SER A  32     -10.132  59.254  35.048  1.00 15.29      AAA  C  
ATOM    274  O   SER A  32     -10.370  58.944  33.871  1.00 20.60      AAA  O  
ATOM    275  CB  SER A  32     -12.463  59.880  35.740  1.00 20.90      AAA  C  
ATOM    276  OG  SER A  32     -13.137  60.706  36.737  1.00 30.75      AAA  O  
ATOM    277  N   PHE A  33      -9.029  58.877  35.720  1.00 15.82      AAA  N  
ATOM    278  CA  PHE A  33      -8.077  57.952  35.109  1.00 16.17      AAA  C  
ATOM    279  C   PHE A  33      -8.447  56.513  35.478  1.00 20.67      AAA  C  
ATOM    280  O   PHE A  33      -8.880  56.318  36.638  1.00 23.45      AAA  O  
ATOM    281  CB  PHE A  33      -6.667  58.205  35.566  1.00 16.80      AAA  C  
ATOM    282  CG  PHE A  33      -6.044  59.495  35.022  1.00 14.77      AAA  C  
ATOM    283  CD1 PHE A  33      -6.224  60.730  35.592  1.00 17.04      AAA  C  
ATOM    284  CD2 PHE A  33      -5.172  59.428  33.981  1.00 15.56      AAA  C  
ATOM    285  CE1 PHE A  33      -5.660  61.854  35.078  1.00 17.31      AAA  C  
ATOM    286  CE2 PHE A  33      -4.606  60.559  33.477  1.00 14.73      AAA  C  
ATOM    287  CZ  PHE A  33      -4.865  61.769  33.970  1.00 15.79      AAA  C  
ATOM    288  N   ARG A  34      -8.281  55.634  34.561  1.00 17.10      AAA  N  
ATOM    289  CA  ARG A  34      -8.493  54.165  34.864  1.00 20.78      AAA  C  
ATOM    290  C   ARG A  34      -7.404  53.397  34.166  1.00 20.13      AAA  C  
ATOM    291  O   ARG A  34      -6.781  53.796  33.193  1.00 16.91      AAA  O  
ATOM    292  CB  ARG A  34      -9.776  53.791  34.247  1.00 23.44      AAA  C  
ATOM    293  CG  ARG A  34      -9.935  53.889  32.807  1.00 28.64      AAA  C  
ATOM    294  CD  ARG A  34     -11.416  53.821  32.493  1.00 43.19      AAA  C  
ATOM    295  NE  ARG A  34     -11.638  53.224  31.187  1.00 43.08      AAA  N  
ATOM    296  CZ  ARG A  34     -11.436  51.929  30.903  1.00 54.88      AAA  C  
ATOM    297  NH1 ARG A  34     -11.668  51.498  29.664  1.00 68.41      AAA  N1+
ATOM    298  NH2 ARG A  34     -10.977  51.068  31.834  1.00 62.04      AAA  N  
ATOM    299  N   PRO A  35      -7.201  52.169  34.616  1.00 20.31      AAA  N  
ATOM    300  CA  PRO A  35      -6.150  51.340  34.046  1.00 19.78      AAA  C  
ATOM    301  C   PRO A  35      -6.443  50.895  32.702  1.00 20.28      AAA  C  
ATOM    302  O   PRO A  35      -7.563  50.477  32.313  1.00 23.20      AAA  O  
ATOM    303  CB  PRO A  35      -6.024  50.165  35.019  1.00 23.64      AAA  C  
ATOM    304  CG  PRO A  35      -6.983  50.416  36.092  1.00 24.61      AAA  C  
ATOM    305  CD  PRO A  35      -7.913  51.541  35.789  1.00 25.17      AAA  C  
ATOM    306  N   ARG A  36      -5.460  51.026  31.815  1.00 17.68      AAA  N  
ATOM    307  CA  ARG A  36      -5.539  50.565  30.502  1.00 19.08      AAA  C  
ATOM    308  C   ARG A  36      -4.173  50.218  29.976  1.00 20.33      AAA  C  
ATOM    309  O   ARG A  36      -3.294  51.091  29.841  1.00 21.02      AAA  O  
ATOM    310  CB  ARG A  36      -6.149  51.654  29.560  1.00 23.42      AAA  C  
ATOM    311  CG  ARG A  36      -6.157  51.251  28.101  1.00 34.67      AAA  C  
ATOM    312  CD  ARG A  36      -6.576  52.403  27.195  1.00 46.39      AAA  C  
ATOM    313  NE  ARG A  36      -6.386  52.020  25.781  1.00 53.44      AAA  N  
ATOM    314  CZ  ARG A  36      -6.919  52.655  24.739  1.00 49.58      AAA  C  
ATOM    315  NH1 ARG A  36      -7.645  53.772  24.922  1.00 41.34      AAA  N1+
ATOM    316  NH2 ARG A  36      -6.703  52.157  23.516  1.00 47.07      AAA  N  
ATOM    317  N   GLY A  37      -3.889  48.968  29.725  1.00 20.60      AAA  N  
ATOM    318  CA  GLY A  37      -2.505  48.598  29.424  1.00 19.71      AAA  C  
ATOM    319  C   GLY A  37      -1.591  48.964  30.576  1.00 19.81      AAA  C  
ATOM    320  O   GLY A  37      -1.966  48.913  31.739  1.00 23.43      AAA  O  
ATOM    321  N   GLU A  38      -0.352  49.371  30.222  1.00 18.19      AAA  N  
ATOM    322  CA  GLU A  38       0.616  49.680  31.246  1.00 19.70      AAA  C  
ATOM    323  C   GLU A  38       0.513  51.217  31.618  1.00 19.65      AAA  C  
ATOM    324  O   GLU A  38       1.497  51.917  31.712  1.00 18.46      AAA  O  
ATOM    325  CB  GLU A  38       2.010  49.460  30.741  1.00 23.86      AAA  C  
ATOM    326  CG  GLU A  38       2.447  48.038  30.405  1.00 27.27      AAA  C  
ATOM    327  CD  GLU A  38       4.009  47.977  30.314  1.00 21.90      AAA  C  
ATOM    328  OE1 GLU A  38       4.413  48.047  29.168  1.00 32.84      AAA  O  
ATOM    329  OE2 GLU A  38       4.696  47.900  31.345  1.00 35.07      AAA  O1-
ATOM    330  N   ALA A  39      -0.707  51.717  31.821  1.00 19.22      AAA  N  
ATOM    331  CA  ALA A  39      -0.914  53.130  32.056  1.00 15.06      AAA  C  
ATOM    332  C   ALA A  39      -2.207  53.356  32.836  1.00 15.26      AAA  C  
ATOM    333  O   ALA A  39      -3.138  52.481  32.742  1.00 17.56      AAA  O  
ATOM    334  CB  ALA A  39      -0.924  53.972  30.797  1.00 14.61      AAA  C  
ATOM    335  N   LEU A  40      -2.319  54.486  33.524  1.00 13.44      AAA  N  
ATOM    336  CA  LEU A  40      -3.627  55.034  33.868  1.00 13.20      AAA  C  
ATOM    337  C   LEU A  40      -3.987  56.030  32.765  1.00 15.20      AAA  C  
ATOM    338  O   LEU A  40      -3.159  56.900  32.442  1.00 14.36      AAA  O  
ATOM    339  CB  LEU A  40      -3.562  55.699  35.163  1.00 15.31      AAA  C  
ATOM    340  CG  LEU A  40      -3.183  54.798  36.358  1.00 18.83      AAA  C  
ATOM    341  CD1 LEU A  40      -2.930  55.593  37.601  1.00 19.72      AAA  C  
ATOM    342  CD2 LEU A  40      -4.122  53.627  36.483  1.00 24.09      AAA  C  
ATOM    343  N   VAL A  41      -5.203  55.989  32.269  1.00 13.06      AAA  N  
ATOM    344  CA  VAL A  41      -5.593  56.703  31.095  1.00 11.88      AAA  C  
ATOM    345  C   VAL A  41      -6.881  57.494  31.389  1.00 15.31      AAA  C  
ATOM    346  O   VAL A  41      -7.796  56.924  31.947  1.00 15.29      AAA  O  
ATOM    347  CB  VAL A  41      -5.695  55.918  29.837  1.00 15.41      AAA  C  
ATOM    348  CG1 VAL A  41      -6.100  56.697  28.587  1.00 20.30      AAA  C  
ATOM    349  CG2 VAL A  41      -4.404  55.143  29.603  1.00 17.54      AAA  C  
ATOM    350  N   ALA A  42      -7.033  58.696  30.891  1.00 12.15      AAA  N  
ATOM    351  CA  ALA A  42      -8.248  59.485  30.939  1.00 12.64      AAA  C  
ATOM    352  C   ALA A  42      -8.519  60.029  29.581  1.00 13.65      AAA  C  
ATOM    353  O   ALA A  42      -7.578  60.235  28.723  1.00 12.79      AAA  O  
ATOM    354  CB  ALA A  42      -8.125  60.611  31.892  1.00 13.82      AAA  C  
ATOM    355  N   GLU A  43      -9.770  60.312  29.276  1.00 14.27      AAA  N  
ATOM    356  CA  GLU A  43     -10.141  60.851  27.956  1.00 15.16      AAA  C  
ATOM    357  C   GLU A  43     -10.784  62.172  28.136  1.00 16.85      AAA  C  
ATOM    358  O   GLU A  43     -11.622  62.406  29.040  1.00 17.77      AAA  O  
ATOM    359  CB  GLU A  43     -11.071  59.999  27.240  1.00 17.74      AAA  C  
ATOM    360  CG  GLU A  43     -10.544  58.669  26.873  1.00 21.55      AAA  C  
ATOM    361  CD  GLU A  43     -11.395  57.906  25.884  1.00 33.19      AAA  C  
ATOM    362  OE1 GLU A  43     -12.023  58.518  24.964  1.00 32.73      AAA  O  
ATOM    363  OE2 GLU A  43     -11.354  56.666  26.055  1.00 32.22      AAA  O1-
ATOM    364  N   ALA A  44     -10.452  63.174  27.323  1.00 12.49      AAA  N  
ATOM    365  CA  ALA A  44     -11.046  64.466  27.361  1.00 13.27      AAA  C  
ATOM    366  C   ALA A  44     -10.709  65.151  26.029  1.00 13.04      AAA  C  
ATOM    367  O   ALA A  44      -9.582  64.939  25.477  1.00 11.34      AAA  O  
ATOM    368  CB  ALA A  44     -10.633  65.349  28.519  1.00 13.75      AAA  C  
ATOM    369  N   GLU A  45     -11.572  66.028  25.534  1.00 11.94      AAA  N  
ATOM    370  CA  GLU A  45     -11.294  66.888  24.407  1.00 11.12      AAA  C  
ATOM    371  C   GLU A  45     -10.837  66.102  23.146  1.00 11.39      AAA  C  
ATOM    372  O   GLU A  45     -10.151  66.736  22.322  1.00 13.22      AAA  O  
ATOM    373  CB  GLU A  45     -10.272  68.013  24.790  1.00 12.25      AAA  C  
ATOM    374  CG  GLU A  45     -10.839  68.947  25.855  1.00 13.23      AAA  C  
ATOM    375  CD  GLU A  45     -12.057  69.730  25.375  1.00 14.86      AAA  C  
ATOM    376  OE1 GLU A  45     -11.935  70.490  24.373  1.00 15.00      AAA  O  
ATOM    377  OE2 GLU A  45     -13.189  69.405  25.857  1.00 15.64      AAA  O1-
ATOM    378  N   GLY A  46     -11.299  64.864  23.030  1.00 13.03      AAA  N  
ATOM    379  CA  GLY A  46     -10.957  64.085  21.866  1.00 13.46      AAA  C  
ATOM    380  C   GLY A  46      -9.596  63.459  21.840  1.00 14.06      AAA  C  
ATOM    381  O   GLY A  46      -9.263  62.836  20.846  1.00 16.08      AAA  O  
ATOM    382  N   GLY A  47      -8.895  63.492  22.965  1.00 10.80      AAA  N  
ATOM    383  CA  GLY A  47      -7.629  62.850  23.054  1.00 10.85      AAA  C  
ATOM    384  C   GLY A  47      -7.466  62.090  24.331  1.00 11.19      AAA  C  
ATOM    385  O   GLY A  47      -8.409  61.871  25.132  1.00 12.30      AAA  O  
ATOM    386  N   LEU A  48      -6.249  61.657  24.643  1.00  9.98      AAA  N  
ATOM    387  CA  LEU A  48      -5.901  60.768  25.726  1.00 11.52      AAA  C  
ATOM    388  C   LEU A  48      -4.876  61.390  26.635  1.00 11.77      AAA  C  
ATOM    389  O   LEU A  48      -3.949  62.085  26.159  1.00 11.48      AAA  O  
ATOM    390  CB  LEU A  48      -5.371  59.417  25.261  1.00 15.69      AAA  C  
ATOM    391  CG  LEU A  48      -6.285  58.503  24.528  1.00 21.48      AAA  C  
ATOM    392  CD1 LEU A  48      -5.498  57.186  24.321  1.00 25.81      AAA  C  
ATOM    393  CD2 LEU A  48      -7.410  58.153  25.509  1.00 25.22      AAA  C  
ATOM    394  N   PHE A  49      -5.021  61.204  27.928  1.00 10.14      AAA  N  
ATOM    395  CA  PHE A  49      -4.103  61.670  28.923  1.00 10.34      AAA  C  
ATOM    396  C   PHE A  49      -3.549  60.489  29.684  1.00 11.38      AAA  C  
ATOM    397  O   PHE A  49      -4.389  59.630  30.075  1.00 13.09      AAA  O  
ATOM    398  CB  PHE A  49      -4.834  62.601  29.923  1.00 10.53      AAA  C  
ATOM    399  CG  PHE A  49      -5.380  63.857  29.304  1.00  8.77      AAA  C  
ATOM    400  CD1 PHE A  49      -6.495  63.823  28.522  1.00  9.54      AAA  C  
ATOM    401  CD2 PHE A  49      -4.673  65.047  29.428  1.00 10.05      AAA  C  
ATOM    402  CE1 PHE A  49      -6.962  64.946  27.936  1.00 10.05      AAA  C  
ATOM    403  CE2 PHE A  49      -5.155  66.184  28.840  1.00 10.40      AAA  C  
ATOM    404  CZ  PHE A  49      -6.260  66.145  28.055  1.00 10.94      AAA  C  
ATOM    405  N   LEU A  50      -2.274  60.319  29.865  1.00 10.12      AAA  N  
ATOM    406  CA  LEU A  50      -1.660  59.092  30.378  1.00 13.16      AAA  C  
ATOM    407  C   LEU A  50      -0.713  59.368  31.477  1.00 12.53      AAA  C  
ATOM    408  O   LEU A  50       0.213  60.239  31.378  1.00 11.77      AAA  O  
ATOM    409  CB  LEU A  50      -0.735  58.412  29.269  1.00 18.11      AAA  C  
ATOM    410  CG  LEU A  50      -1.057  57.783  28.115  1.00 29.45      AAA  C  
ATOM    411  CD1 LEU A  50      -1.370  58.920  27.184  1.00 28.06      AAA  C  
ATOM    412  CD2 LEU A  50       0.291  57.029  27.896  1.00 23.81      AAA  C  
ATOM    413  N   LYS A  51      -0.860  58.571  32.583  1.00 11.26      AAA  N  
ATOM    414  CA  LYS A  51       0.167  58.435  33.604  1.00 11.02      AAA  C  
ATOM    415  C   LYS A  51       0.689  56.985  33.465  1.00 12.86      AAA  C  
ATOM    416  O   LYS A  51       0.027  56.030  33.912  1.00 12.60      AAA  O  
ATOM    417  CB  LYS A  51      -0.375  58.659  35.025  1.00 11.79      AAA  C  
ATOM    418  CG  LYS A  51      -0.836  60.083  35.292  1.00 12.05      AAA  C  
ATOM    419  CD  LYS A  51      -1.317  60.302  36.727  1.00 13.17      AAA  C  
ATOM    420  CE  LYS A  51      -2.632  59.586  36.877  1.00 15.14      AAA  C  
ATOM    421  NZ  LYS A  51      -3.028  59.569  38.316  1.00 18.24      AAA  N1+
ATOM    422  N   PRO A  52       1.806  56.772  32.742  1.00 11.51      AAA  N  
ATOM    423  CA  PRO A  52       2.237  55.399  32.570  1.00 11.44      AAA  C  
ATOM    424  C   PRO A  52       2.576  54.760  33.878  1.00 11.65      AAA  C  
ATOM    425  O   PRO A  52       3.026  55.419  34.813  1.00 12.89      AAA  O  
ATOM    426  CB  PRO A  52       3.541  55.537  31.715  1.00 12.70      AAA  C  
ATOM    427  CG  PRO A  52       3.371  56.893  31.042  1.00 11.99      AAA  C  
ATOM    428  CD  PRO A  52       2.725  57.771  32.080  1.00 11.41      AAA  C  
ATOM    429  N   LEU A  53       2.375  53.422  33.943  1.00 11.66      AAA  N  
ATOM    430  CA  LEU A  53       2.747  52.615  35.109  1.00 14.14      AAA  C  
ATOM    431  C   LEU A  53       3.993  51.803  34.855  1.00 12.81      AAA  C  
ATOM    432  O   LEU A  53       4.337  50.907  35.651  1.00 15.05      AAA  O  
ATOM    433  CB  LEU A  53       1.610  51.658  35.365  1.00 17.38      AAA  C  
ATOM    434  CG  LEU A  53       0.297  52.317  35.797  1.00 22.32      AAA  C  
ATOM    435  CD1 LEU A  53      -0.832  51.277  35.871  1.00 29.41      AAA  C  
ATOM    436  CD2 LEU A  53       0.471  53.281  36.961  1.00 24.57      AAA  C  
ATOM    437  N   THR A  54       4.741  52.172  33.858  1.00 10.10      AAA  N  
ATOM    438  CA  THR A  54       5.941  51.530  33.446  1.00 10.03      AAA  C  
ATOM    439  C   THR A  54       7.177  51.725  34.275  1.00 11.24      AAA  C  
ATOM    440  O   THR A  54       8.183  50.993  34.158  1.00 12.08      AAA  O  
ATOM    441  CB  THR A  54       6.331  51.994  32.005  1.00 11.18      AAA  C  
ATOM    442  CG2 THR A  54       5.309  51.645  30.978  1.00 11.88      AAA  C  
ATOM    443  OG1 THR A  54       6.445  53.454  32.031  1.00 10.28      AAA  O  
ATOM    444  N   TYR A  55       7.181  52.788  35.105  1.00 10.37      AAA  N  
ATOM    445  CA  TYR A  55       8.324  53.459  35.651  1.00 11.28      AAA  C  
ATOM    446  C   TYR A  55       8.917  54.483  34.682  1.00 10.42      AAA  C  
ATOM    447  O   TYR A  55       8.697  54.393  33.466  1.00  9.44      AAA  O  
ATOM    448  CB  TYR A  55       9.391  52.573  36.338  1.00 11.43      AAA  C  
ATOM    449  CG  TYR A  55       8.930  51.896  37.655  1.00 12.64      AAA  C  
ATOM    450  CD1 TYR A  55       7.933  50.931  37.602  1.00 16.13      AAA  C  
ATOM    451  CD2 TYR A  55       9.420  52.369  38.859  1.00 17.78      AAA  C  
ATOM    452  CE1 TYR A  55       7.400  50.362  38.787  1.00 20.85      AAA  C  
ATOM    453  CE2 TYR A  55       8.946  51.695  40.016  1.00 19.35      AAA  C  
ATOM    454  CZ  TYR A  55       7.923  50.835  39.915  1.00 23.85      AAA  C  
ATOM    455  OH  TYR A  55       7.355  50.129  41.041  1.00 29.35      AAA  O  
ATOM    456  N   TYR A  56       9.599  55.468  35.246  1.00  9.60      AAA  N  
ATOM    457  CA  TYR A  56       9.889  56.727  34.557  1.00  8.90      AAA  C  
ATOM    458  C   TYR A  56      10.677  56.476  33.264  1.00  8.80      AAA  C  
ATOM    459  O   TYR A  56      10.400  57.124  32.227  1.00  9.02      AAA  O  
ATOM    460  CB  TYR A  56      10.727  57.571  35.513  1.00  8.94      AAA  C  
ATOM    461  CG  TYR A  56      10.872  59.043  35.118  1.00  8.39      AAA  C  
ATOM    462  CD1 TYR A  56      11.802  59.474  34.184  1.00  8.36      AAA  C  
ATOM    463  CD2 TYR A  56      10.122  60.018  35.749  1.00  8.85      AAA  C  
ATOM    464  CE1 TYR A  56      11.950  60.834  33.882  1.00  8.25      AAA  C  
ATOM    465  CE2 TYR A  56      10.275  61.339  35.457  1.00  8.03      AAA  C  
ATOM    466  CZ  TYR A  56      11.156  61.777  34.541  1.00  7.67      AAA  C  
ATOM    467  OH  TYR A  56      11.378  63.096  34.218  1.00  8.56      AAA  O  
ATOM    468  N   ASN A  57      11.654  55.555  33.302  1.00  9.41      AAA  N  
ATOM    469  CA  ASN A  57      12.591  55.385  32.171  1.00  9.00      AAA  C  
ATOM    470  C   ASN A  57      12.088  54.365  31.180  1.00  8.79      AAA  C  
ATOM    471  O   ASN A  57      12.869  54.039  30.245  1.00 10.74      AAA  O  
ATOM    472  CB  ASN A  57      13.933  54.921  32.746  1.00  9.29      AAA  C  
ATOM    473  CG  ASN A  57      14.581  55.951  33.617  1.00 10.68      AAA  C  
ATOM    474  ND2 ASN A  57      15.679  55.565  34.318  1.00 11.17      AAA  N  
ATOM    475  OD1 ASN A  57      14.178  57.119  33.587  1.00 11.16      AAA  O  
ATOM    476  N   LEU A  58      10.850  53.959  31.311  1.00  9.62      AAA  N  
ATOM    477  CA  LEU A  58      10.232  52.950  30.413  1.00 11.79      AAA  C  
ATOM    478  C   LEU A  58       8.946  53.462  29.802  1.00 10.56      AAA  C  
ATOM    479  O   LEU A  58       8.185  52.736  29.208  1.00 10.70      AAA  O  
ATOM    480  CB  LEU A  58      10.040  51.607  31.136  1.00 12.06      AAA  C  
ATOM    481  CG  LEU A  58      11.348  50.959  31.451  1.00 17.04      AAA  C  
ATOM    482  CD1 LEU A  58      11.046  49.845  32.411  1.00 18.10      AAA  C  
ATOM    483  CD2 LEU A  58      12.040  50.398  30.215  1.00 19.19      AAA  C  
ATOM    484  N   THR A  59       8.621  54.774  29.955  1.00 10.13      AAA  N  
ATOM    485  CA  THR A  59       7.302  55.290  29.540  1.00  9.59      AAA  C  
ATOM    486  C   THR A  59       7.137  55.204  28.041  1.00  9.79      AAA  C  
ATOM    487  O   THR A  59       6.016  55.124  27.568  1.00  9.64      AAA  O  
ATOM    488  CB  THR A  59       7.196  56.774  29.970  1.00  8.92      AAA  C  
ATOM    489  CG2 THR A  59       7.038  56.875  31.474  1.00 10.19      AAA  C  
ATOM    490  OG1 THR A  59       8.286  57.476  29.443  1.00  9.68      AAA  O  
ATOM    491  N   GLY A  60       8.228  55.191  27.245  1.00 10.22      AAA  N  
ATOM    492  CA  GLY A  60       8.044  54.969  25.802  1.00 11.07      AAA  C  
ATOM    493  C   GLY A  60       7.360  53.746  25.425  1.00 11.53      AAA  C  
ATOM    494  O   GLY A  60       6.636  53.749  24.400  1.00 11.75      AAA  O  
ATOM    495  N   ARG A  61       7.435  52.709  26.240  1.00 11.65      AAA  N  
ATOM    496  CA  ARG A  61       6.730  51.458  25.926  1.00 13.35      AAA  C  
ATOM    497  C   ARG A  61       5.220  51.603  26.043  1.00 12.73      AAA  C  
ATOM    498  O   ARG A  61       4.494  50.777  25.455  1.00 16.79      AAA  O  
ATOM    499  CB  ARG A  61       7.110  50.342  26.946  1.00 18.60      AAA  C  
ATOM    500  CG  ARG A  61       8.480  50.001  26.968  1.00 26.07      AAA  C  
ATOM    501  CD  ARG A  61       8.631  48.777  27.988  1.00 30.99      AAA  C  
ATOM    502  NE  ARG A  61       7.652  48.396  29.085  1.00 36.13      AAA  N  
ATOM    503  CZ  ARG A  61       8.095  47.565  30.055  1.00 32.31      AAA  C  
ATOM    504  NH1 ARG A  61       9.352  47.029  29.919  1.00 31.37      AAA  N1+
ATOM    505  NH2 ARG A  61       7.359  47.249  31.085  1.00 29.46      AAA  N  
ATOM    506  N   ALA A  62       4.747  52.554  26.830  1.00 11.66      AAA  N  
ATOM    507  CA  ALA A  62       3.308  52.798  26.921  1.00 13.48      AAA  C  
ATOM    508  C   ALA A  62       2.866  53.800  25.840  1.00 14.29      AAA  C  
ATOM    509  O   ALA A  62       1.775  53.787  25.288  1.00 16.99      AAA  O  
ATOM    510  CB  ALA A  62       2.928  53.314  28.260  1.00 13.87      AAA  C  
ATOM    511  N   VAL A  63       3.726  54.752  25.577  1.00 11.01      AAA  N  
ATOM    512  CA  VAL A  63       3.339  55.878  24.692  1.00 10.67      AAA  C  
ATOM    513  C   VAL A  63       3.348  55.455  23.251  1.00 10.76      AAA  C  
ATOM    514  O   VAL A  63       2.452  55.768  22.486  1.00 10.27      AAA  O  
ATOM    515  CB  VAL A  63       4.320  57.031  24.854  1.00 10.45      AAA  C  
ATOM    516  CG1 VAL A  63       4.136  58.185  23.829  1.00 12.78      AAA  C  
ATOM    517  CG2 VAL A  63       4.143  57.618  26.234  1.00 13.39      AAA  C  
ATOM    518  N   ALA A  64       4.436  54.799  22.786  1.00 10.55      AAA  N  
ATOM    519  CA  ALA A  64       4.559  54.533  21.353  1.00 11.37      AAA  C  
ATOM    520  C   ALA A  64       3.517  53.639  20.792  1.00 11.87      AAA  C  
ATOM    521  O   ALA A  64       2.972  53.920  19.692  1.00 12.20      AAA  O  
ATOM    522  CB  ALA A  64       5.995  54.060  21.050  1.00 11.87      AAA  C  
ATOM    523  N   PRO A  65       3.130  52.536  21.405  1.00 13.12      AAA  N  
ATOM    524  CA  PRO A  65       2.086  51.745  20.765  1.00 15.22      AAA  C  
ATOM    525  C   PRO A  65       0.793  52.432  20.667  1.00 14.99      AAA  C  
ATOM    526  O   PRO A  65       0.018  52.249  19.710  1.00 15.42      AAA  O  
ATOM    527  CB  PRO A  65       1.947  50.535  21.712  1.00 18.81      AAA  C  
ATOM    528  CG  PRO A  65       3.197  50.525  22.537  1.00 20.23      AAA  C  
ATOM    529  CD  PRO A  65       3.748  51.912  22.583  1.00 15.57      AAA  C  
ATOM    530  N   LEU A  66       0.484  53.302  21.647  1.00 12.92      AAA  N  
ATOM    531  CA  LEU A  66      -0.714  54.055  21.608  1.00 13.49      AAA  C  
ATOM    532  C   LEU A  66      -0.720  55.056  20.475  1.00 13.04      AAA  C  
ATOM    533  O   LEU A  66      -1.672  55.247  19.674  1.00 13.97      AAA  O  
ATOM    534  CB  LEU A  66      -1.114  54.855  22.891  1.00 18.15      AAA  C  
ATOM    535  CG  LEU A  66      -1.687  54.136  24.021  1.00 21.28      AAA  C  
ATOM    536  CD1 LEU A  66      -1.712  55.180  25.152  1.00 22.20      AAA  C  
ATOM    537  CD2 LEU A  66      -3.110  53.732  23.578  1.00 21.70      AAA  C  
ATOM    538  N   ALA A  67       0.377  55.811  20.316  1.00 11.42      AAA  N  
ATOM    539  CA  ALA A  67       0.459  56.739  19.251  1.00 11.51      AAA  C  
ATOM    540  C   ALA A  67       0.325  56.060  17.905  1.00 13.69      AAA  C  
ATOM    541  O   ALA A  67      -0.312  56.569  16.981  1.00 12.98      AAA  O  
ATOM    542  CB  ALA A  67       1.803  57.439  19.349  1.00 13.37      AAA  C  
ATOM    543  N   ARG A  68       0.983  54.915  17.730  1.00 12.60      AAA  N  
ATOM    544  CA  ARG A  68       0.911  54.188  16.425  1.00 14.18      AAA  C  
ATOM    545  C   ARG A  68      -0.468  53.708  16.207  1.00 14.36      AAA  C  
ATOM    546  O   ARG A  68      -1.032  53.789  15.067  1.00 16.98      AAA  O  
ATOM    547  CB  ARG A  68       1.925  53.077  16.353  1.00 17.03      AAA  C  
ATOM    548  CG  ARG A  68       3.358  53.665  16.172  1.00 19.81      AAA  C  
ATOM    549  CD  ARG A  68       4.443  52.598  15.908  1.00 24.06      AAA  C  
ATOM    550  NE  ARG A  68       4.723  51.752  17.041  1.00 26.65      AAA  N  
ATOM    551  CZ  ARG A  68       5.797  51.931  17.831  1.00 24.89      AAA  C  
ATOM    552  NH1 ARG A  68       6.645  53.033  17.685  1.00 25.22      AAA  N1+
ATOM    553  NH2 ARG A  68       5.840  51.093  18.876  1.00 30.95      AAA  N  
ATOM    554  N   PHE A  69      -1.140  53.174  17.201  1.00 12.33      AAA  N  
ATOM    555  CA  PHE A  69      -2.524  52.608  17.053  1.00 15.49      AAA  C  
ATOM    556  C   PHE A  69      -3.491  53.644  16.573  1.00 16.20      AAA  C  
ATOM    557  O   PHE A  69      -4.293  53.409  15.646  1.00 18.41      AAA  O  
ATOM    558  CB  PHE A  69      -2.994  52.008  18.351  1.00 15.56      AAA  C  
ATOM    559  CG  PHE A  69      -4.386  51.384  18.211  1.00 18.11      AAA  C  
ATOM    560  CD1 PHE A  69      -4.475  50.171  17.575  1.00 22.80      AAA  C  
ATOM    561  CD2 PHE A  69      -5.480  52.021  18.607  1.00 20.65      AAA  C  
ATOM    562  CE1 PHE A  69      -5.725  49.589  17.408  1.00 26.41      AAA  C  
ATOM    563  CE2 PHE A  69      -6.763  51.468  18.485  1.00 28.98      AAA  C  
ATOM    564  CZ  PHE A  69      -6.866  50.245  17.818  1.00 25.06      AAA  C  
ATOM    565  N   TYR A  70      -3.413  54.864  17.126  1.00 12.90      AAA  N  
ATOM    566  CA  TYR A  70      -4.279  55.944  16.805  1.00 13.08      AAA  C  
ATOM    567  C   TYR A  70      -3.726  56.921  15.698  1.00 13.02      AAA  C  
ATOM    568  O   TYR A  70      -4.348  57.955  15.416  1.00 15.08      AAA  O  
ATOM    569  CB  TYR A  70      -4.665  56.724  18.086  1.00 14.46      AAA  C  
ATOM    570  CG  TYR A  70      -5.551  55.987  19.096  1.00 15.42      AAA  C  
ATOM    571  CD1 TYR A  70      -6.807  55.699  18.678  1.00 17.88      AAA  C  
ATOM    572  CD2 TYR A  70      -5.112  55.585  20.312  1.00 16.48      AAA  C  
ATOM    573  CE1 TYR A  70      -7.618  55.034  19.515  1.00 20.10      AAA  C  
ATOM    574  CE2 TYR A  70      -5.917  54.901  21.163  1.00 19.49      AAA  C  
ATOM    575  CZ  TYR A  70      -7.154  54.668  20.717  1.00 19.69      AAA  C  
ATOM    576  OH  TYR A  70      -8.035  53.933  21.595  1.00 27.26      AAA  O  
ATOM    577  N   LYS A  71      -2.631  56.601  15.133  1.00 12.78      AAA  N  
ATOM    578  CA  LYS A  71      -2.006  57.357  14.051  1.00 12.36      AAA  C  
ATOM    579  C   LYS A  71      -1.786  58.796  14.438  1.00 13.17      AAA  C  
ATOM    580  O   LYS A  71      -2.100  59.800  13.723  1.00 15.25      AAA  O  
ATOM    581  CB  LYS A  71      -2.794  57.244  12.692  1.00 16.22      AAA  C  
ATOM    582  CG  LYS A  71      -2.797  55.763  12.245  1.00 17.93      AAA  C  
ATOM    583  CD  LYS A  71      -3.729  55.559  11.042  1.00 23.52      AAA  C  
ATOM    584  CE  LYS A  71      -3.500  56.273   9.759  1.00 23.55      AAA  C  
ATOM    585  NZ  LYS A  71      -4.580  55.832   8.713  1.00 28.07      AAA  N1+
ATOM    586  N   ILE A  72      -1.313  58.988  15.677  1.00 10.72      AAA  N  
ATOM    587  CA  ILE A  72      -1.137  60.335  16.225  1.00 10.96      AAA  C  
ATOM    588  C   ILE A  72       0.265  60.815  15.831  1.00 10.33      AAA  C  
ATOM    589  O   ILE A  72       1.268  60.125  16.090  1.00 11.01      AAA  O  
ATOM    590  CB  ILE A  72      -1.252  60.280  17.788  1.00 10.68      AAA  C  
ATOM    591  CG1 ILE A  72      -2.653  59.858  18.180  1.00 13.99      AAA  C  
ATOM    592  CG2 ILE A  72      -0.950  61.667  18.352  1.00 10.70      AAA  C  
ATOM    593  CD1 ILE A  72      -2.890  59.659  19.623  1.00 13.61      AAA  C  
ATOM    594  N   PRO A  73       0.423  61.946  15.159  1.00  9.04      AAA  N  
ATOM    595  CA  PRO A  73       1.722  62.429  14.742  1.00  9.36      AAA  C  
ATOM    596  C   PRO A  73       2.456  62.899  16.006  1.00  9.39      AAA  C  
ATOM    597  O   PRO A  73       1.830  63.320  16.978  1.00  8.93      AAA  O  
ATOM    598  CB  PRO A  73       1.411  63.623  13.808  1.00 10.20      AAA  C  
ATOM    599  CG  PRO A  73       0.135  64.073  14.305  1.00 10.90      AAA  C  
ATOM    600  CD  PRO A  73      -0.633  62.864  14.779  1.00 10.43      AAA  C  
ATOM    601  N   PRO A  74       3.791  62.905  15.995  1.00  8.44      AAA  N  
ATOM    602  CA  PRO A  74       4.526  63.247  17.225  1.00  9.11      AAA  C  
ATOM    603  C   PRO A  74       4.271  64.610  17.743  1.00  8.52      AAA  C  
ATOM    604  O   PRO A  74       4.334  64.845  18.959  1.00  8.35      AAA  O  
ATOM    605  CB  PRO A  74       5.998  63.035  16.852  1.00 12.33      AAA  C  
ATOM    606  CG  PRO A  74       5.998  62.816  15.369  1.00 14.14      AAA  C  
ATOM    607  CD  PRO A  74       4.640  62.369  14.921  1.00 10.12      AAA  C  
ATOM    608  N   GLU A  75       3.965  65.594  16.870  1.00  7.77      AAA  N  
ATOM    609  CA  GLU A  75       3.682  66.943  17.366  1.00  8.34      AAA  C  
ATOM    610  C   GLU A  75       2.410  67.025  18.114  1.00  8.75      AAA  C  
ATOM    611  O   GLU A  75       2.129  68.087  18.727  1.00  9.34      AAA  O  
ATOM    612  CB  GLU A  75       3.744  67.960  16.196  1.00  8.43      AAA  C  
ATOM    613  CG  GLU A  75       5.092  68.190  15.636  1.00  7.82      AAA  C  
ATOM    614  CD  GLU A  75       5.032  68.871  14.250  1.00  8.39      AAA  C  
ATOM    615  OE1 GLU A  75       5.569  69.980  14.141  1.00 10.25      AAA  O  
ATOM    616  OE2 GLU A  75       4.430  68.259  13.353  1.00  8.81      AAA  O1-
ATOM    617  N   ARG A  76       1.545  66.018  18.094  1.00  8.02      AAA  N  
ATOM    618  CA  ARG A  76       0.368  65.947  18.947  1.00  7.95      AAA  C  
ATOM    619  C   ARG A  76       0.571  64.979  20.087  1.00  7.52      AAA  C  
ATOM    620  O   ARG A  76      -0.410  64.438  20.587  1.00  8.69      AAA  O  
ATOM    621  CB  ARG A  76      -0.881  65.663  18.141  1.00  9.68      AAA  C  
ATOM    622  CG  ARG A  76      -1.203  66.845  17.188  1.00 10.54      AAA  C  
ATOM    623  CD  ARG A  76      -1.338  68.282  17.885  1.00 13.34      AAA  C  
ATOM    624  NE  ARG A  76      -2.469  68.347  18.615  1.00 14.32      AAA  N  
ATOM    625  CZ  ARG A  76      -2.745  69.188  19.630  1.00  9.60      AAA  C  
ATOM    626  NH1 ARG A  76      -1.899  70.054  20.108  1.00  9.76      AAA  N1+
ATOM    627  NH2 ARG A  76      -3.940  69.057  20.121  1.00 11.03      AAA  N  
ATOM    628  N   ILE A  77       1.810  64.844  20.548  1.00  7.78      AAA  N  
ATOM    629  CA  ILE A  77       2.197  64.156  21.807  1.00  7.90      AAA  C  
ATOM    630  C   ILE A  77       2.888  65.207  22.610  1.00  7.10      AAA  C  
ATOM    631  O   ILE A  77       3.893  65.776  22.196  1.00  8.71      AAA  O  
ATOM    632  CB  ILE A  77       3.093  62.949  21.552  1.00  8.75      AAA  C  
ATOM    633  CG1 ILE A  77       2.425  61.975  20.585  1.00  8.86      AAA  C  
ATOM    634  CG2 ILE A  77       3.458  62.315  22.857  1.00  9.61      AAA  C  
ATOM    635  CD1 ILE A  77       3.322  60.822  20.191  1.00 11.10      AAA  C  
ATOM    636  N   LEU A  78       2.329  65.466  23.824  1.00  7.61      AAA  N  
ATOM    637  CA  LEU A  78       2.982  66.388  24.784  1.00  7.34      AAA  C  
ATOM    638  C   LEU A  78       3.474  65.602  25.995  1.00  8.76      AAA  C  
ATOM    639  O   LEU A  78       2.610  64.949  26.648  1.00  9.21      AAA  O  
ATOM    640  CB  LEU A  78       1.971  67.441  25.251  1.00  7.70      AAA  C  
ATOM    641  CG  LEU A  78       2.519  68.486  26.229  1.00  7.20      AAA  C  
ATOM    642  CD1 LEU A  78       3.492  69.405  25.558  1.00  7.67      AAA  C  
ATOM    643  CD2 LEU A  78       1.385  69.293  26.857  1.00  8.09      AAA  C  
ATOM    644  N   VAL A  79       4.745  65.707  26.269  1.00  7.39      AAA  N  
ATOM    645  CA  VAL A  79       5.295  65.044  27.470  1.00  7.98      AAA  C  
ATOM    646  C   VAL A  79       5.589  66.100  28.513  1.00  7.63      AAA  C  
ATOM    647  O   VAL A  79       6.422  67.018  28.307  1.00  7.30      AAA  O  
ATOM    648  CB  VAL A  79       6.599  64.274  27.093  1.00  8.28      AAA  C  
ATOM    649  CG1 VAL A  79       7.232  63.593  28.329  1.00  9.33      AAA  C  
ATOM    650  CG2 VAL A  79       6.337  63.301  25.928  1.00  8.63      AAA  C  
ATOM    651  N   VAL A  80       4.902  65.967  29.656  1.00  7.12      AAA  N  
ATOM    652  CA  VAL A  80       5.034  66.865  30.789  1.00  7.86      AAA  C  
ATOM    653  C   VAL A  80       6.030  66.281  31.753  1.00  6.97      AAA  C  
ATOM    654  O   VAL A  80       5.801  65.132  32.214  1.00  8.27      AAA  O  
ATOM    655  CB  VAL A  80       3.655  67.105  31.471  1.00  7.88      AAA  C  
ATOM    656  CG1 VAL A  80       3.840  68.127  32.594  1.00  8.92      AAA  C  
ATOM    657  CG2 VAL A  80       2.595  67.500  30.484  1.00  9.23      AAA  C  
ATOM    658  N   HIS A  81       7.112  66.979  32.021  1.00  7.14      AAA  N  
ATOM    659  CA  HIS A  81       8.193  66.358  32.849  1.00  7.54      AAA  C  
ATOM    660  C   HIS A  81       8.964  67.399  33.589  1.00  8.16      AAA  C  
ATOM    661  O   HIS A  81       9.110  68.508  33.170  1.00  8.33      AAA  O  
ATOM    662  CB  HIS A  81       9.107  65.545  31.936  1.00  8.31      AAA  C  
ATOM    663  CG  HIS A  81       9.921  66.295  30.939  1.00  7.39      AAA  C  
ATOM    664  CD2 HIS A  81       9.663  66.676  29.647  1.00  8.39      AAA  C  
ATOM    665  ND1 HIS A  81      11.148  66.820  31.220  1.00  8.16      AAA  N  
ATOM    666  CE1 HIS A  81      11.624  67.479  30.174  1.00  8.88      AAA  C  
ATOM    667  NE2 HIS A  81      10.731  67.387  29.200  1.00  8.13      AAA  N  
ATOM    668  N   ASP A  82       9.545  66.934  34.680  1.00  8.11      AAA  N  
ATOM    669  CA  ASP A  82      10.546  67.682  35.376  1.00  8.10      AAA  C  
ATOM    670  C   ASP A  82      11.848  67.776  34.596  1.00  8.24      AAA  C  
ATOM    671  O   ASP A  82      12.245  66.846  33.896  1.00  8.92      AAA  O  
ATOM    672  CB  ASP A  82      10.833  67.052  36.748  1.00  8.18      AAA  C  
ATOM    673  CG  ASP A  82      11.276  65.600  36.643  1.00  8.87      AAA  C  
ATOM    674  OD1 ASP A  82      10.566  64.748  36.098  1.00  7.77      AAA  O  
ATOM    675  OD2 ASP A  82      12.395  65.294  37.163  1.00  9.02      AAA  O1-
ATOM    676  N   GLU A  83      12.519  68.942  34.741  1.00  7.82      AAA  N  
ATOM    677  CA  GLU A  83      13.733  69.279  33.947  1.00  9.36      AAA  C  
ATOM    678  C   GLU A  83      14.786  69.856  34.839  1.00  9.87      AAA  C  
ATOM    679  O   GLU A  83      14.692  70.954  35.340  1.00  9.22      AAA  O  
ATOM    680  CB  GLU A  83      13.243  70.298  32.907  1.00  9.71      AAA  C  
ATOM    681  CG  GLU A  83      14.354  70.863  32.039  1.00  9.50      AAA  C  
ATOM    682  CD  GLU A  83      15.077  69.752  31.362  1.00 13.11      AAA  C  
ATOM    683  OE1 GLU A  83      14.592  69.234  30.271  1.00 17.08      AAA  O  
ATOM    684  OE2 GLU A  83      16.151  69.281  31.809  1.00 11.72      AAA  O1-
ATOM    685  N   MET A  84      15.851  69.056  35.004  1.00  9.28      AAA  N  
ATOM    686  CA  MET A  84      16.975  69.536  35.804  1.00 10.55      AAA  C  
ATOM    687  C   MET A  84      17.720  70.696  35.140  1.00 11.85      AAA  C  
ATOM    688  O   MET A  84      18.432  71.438  35.795  1.00 13.03      AAA  O  
ATOM    689  CB  MET A  84      17.982  68.373  36.179  1.00 10.65      AAA  C  
ATOM    690  CG  MET A  84      17.496  67.465  37.239  1.00 12.00      AAA  C  
ATOM    691  SD  MET A  84      18.794  66.624  38.249  1.00 13.91      AAA  S  
ATOM    692  CE  MET A  84      19.139  65.465  36.987  1.00 15.55      AAA  C  
ATOM    693  N   ASP A  85      17.670  70.837  33.847  1.00 10.42      AAA  N  
ATOM    694  CA  ASP A  85      18.366  71.902  33.153  1.00 13.34      AAA  C  
ATOM    695  C   ASP A  85      17.668  73.205  33.139  1.00 12.54      AAA  C  
ATOM    696  O   ASP A  85      18.149  74.176  32.504  1.00 16.78      AAA  O  
ATOM    697  CB  ASP A  85      18.563  71.418  31.671  1.00 16.32      AAA  C  
ATOM    698  CG  ASP A  85      19.861  70.875  31.450  1.00 32.88      AAA  C  
ATOM    699  OD1 ASP A  85      20.511  70.339  32.461  1.00 33.83      AAA  O  
ATOM    700  OD2 ASP A  85      20.190  71.187  30.249  1.00 50.03      AAA  O1-
ATOM    701  N   LEU A  86      16.544  73.434  33.892  1.00  9.93      AAA  N  
ATOM    702  CA  LEU A  86      15.958  74.670  34.146  1.00 10.89      AAA  C  
ATOM    703  C   LEU A  86      15.771  74.810  35.674  1.00 10.34      AAA  C  
ATOM    704  O   LEU A  86      15.435  73.826  36.337  1.00 10.20      AAA  O  
ATOM    705  CB  LEU A  86      14.516  74.777  33.488  1.00 11.34      AAA  C  
ATOM    706  CG  LEU A  86      14.494  74.781  31.961  1.00 11.82      AAA  C  
ATOM    707  CD1 LEU A  86      13.065  74.487  31.534  1.00 12.35      AAA  C  
ATOM    708  CD2 LEU A  86      14.963  76.080  31.465  1.00 14.68      AAA  C  
ATOM    709  N   PRO A  87      15.914  76.005  36.215  1.00 10.80      AAA  N  
ATOM    710  CA  PRO A  87      15.615  76.186  37.609  1.00 10.62      AAA  C  
ATOM    711  C   PRO A  87      14.157  76.049  37.984  1.00 10.82      AAA  C  
ATOM    712  O   PRO A  87      13.258  76.292  37.140  1.00 10.55      AAA  O  
ATOM    713  CB  PRO A  87      15.997  77.635  37.879  1.00 12.85      AAA  C  
ATOM    714  CG  PRO A  87      16.917  77.963  36.760  1.00 17.20      AAA  C  
ATOM    715  CD  PRO A  87      16.440  77.193  35.576  1.00 14.59      AAA  C  
ATOM    716  N   LEU A  88      13.844  75.743  39.229  1.00 10.63      AAA  N  
ATOM    717  CA  LEU A  88      12.510  75.734  39.730  1.00 10.04      AAA  C  
ATOM    718  C   LEU A  88      11.893  77.102  39.578  1.00 10.88      AAA  C  
ATOM    719  O   LEU A  88      12.514  78.095  39.817  1.00 13.84      AAA  O  
ATOM    720  CB  LEU A  88      12.521  75.373  41.241  1.00 11.91      AAA  C  
ATOM    721  CG  LEU A  88      11.178  75.191  41.844  1.00 13.04      AAA  C  
ATOM    722  CD1 LEU A  88      10.336  74.099  41.372  1.00 16.04      AAA  C  
ATOM    723  CD2 LEU A  88      11.292  75.119  43.400  1.00 16.23      AAA  C  
ATOM    724  N   GLY A  89      10.655  77.086  39.033  1.00  9.39      AAA  N  
ATOM    725  CA  GLY A  89       9.945  78.299  38.685  1.00  9.81      AAA  C  
ATOM    726  C   GLY A  89       9.831  78.503  37.204  1.00 11.10      AAA  C  
ATOM    727  O   GLY A  89       8.942  79.249  36.784  1.00 11.60      AAA  O  
ATOM    728  N   ARG A  90      10.702  77.889  36.418  1.00 10.13      AAA  N  
ATOM    729  CA  ARG A  90      10.590  77.992  34.950  1.00 10.13      AAA  C  
ATOM    730  C   ARG A  90       9.676  76.918  34.436  1.00  9.90      AAA  C  
ATOM    731  O   ARG A  90       9.653  75.764  34.884  1.00  9.14      AAA  O  
ATOM    732  CB  ARG A  90      11.906  77.894  34.258  1.00 12.22      AAA  C  
ATOM    733  CG  ARG A  90      12.938  78.865  34.745  1.00 15.07      AAA  C  
ATOM    734  CD  ARG A  90      12.539  80.265  34.901  1.00 17.43      AAA  C  
ATOM    735  NE  ARG A  90      13.813  80.993  35.362  1.00 23.22      AAA  N  
ATOM    736  CZ  ARG A  90      14.385  80.946  36.631  1.00 26.47      AAA  C  
ATOM    737  NH1 ARG A  90      13.808  80.458  37.810  1.00 27.61      AAA  N1+
ATOM    738  NH2 ARG A  90      15.589  81.521  36.737  1.00 29.46      AAA  N  
ATOM    739  N   ILE A  91       8.940  77.248  33.374  1.00  9.11      AAA  N  
ATOM    740  CA  ILE A  91       7.934  76.413  32.675  1.00  9.10      AAA  C  
ATOM    741  C   ILE A  91       8.133  76.691  31.237  1.00 10.00      AAA  C  
ATOM    742  O   ILE A  91       7.893  77.822  30.814  1.00 10.26      AAA  O  
ATOM    743  CB  ILE A  91       6.532  76.650  33.171  1.00 10.73      AAA  C  
ATOM    744  CG1 ILE A  91       5.576  75.899  32.263  1.00 10.35      AAA  C  
ATOM    745  CG2 ILE A  91       6.124  78.081  33.347  1.00 10.93      AAA  C  
ATOM    746  CD1 ILE A  91       4.122  75.800  32.821  1.00 14.89      AAA  C  
ATOM    747  N   ARG A  92       8.639  75.741  30.435  1.00  8.71      AAA  N  
ATOM    748  CA  ARG A  92       8.990  76.009  29.032  1.00  8.70      AAA  C  
ATOM    749  C   ARG A  92       8.474  74.908  28.151  1.00  9.18      AAA  C  
ATOM    750  O   ARG A  92       8.856  73.736  28.267  1.00 10.09      AAA  O  
ATOM    751  CB  ARG A  92      10.479  76.088  28.904  1.00 10.78      AAA  C  
ATOM    752  CG  ARG A  92      11.187  77.081  29.781  1.00 14.44      AAA  C  
ATOM    753  CD  ARG A  92      11.065  78.426  29.249  1.00 16.94      AAA  C  
ATOM    754  NE  ARG A  92      11.657  79.429  30.157  1.00 15.65      AAA  N  
ATOM    755  CZ  ARG A  92      12.952  79.719  30.298  1.00 17.21      AAA  C  
ATOM    756  NH1 ARG A  92      13.899  79.094  29.609  1.00 20.09      AAA  N1+
ATOM    757  NH2 ARG A  92      13.328  80.666  31.216  1.00 18.94      AAA  N  
ATOM    758  N   PHE A  93       7.642  75.242  27.194  1.00  8.46      AAA  N  
ATOM    759  CA  PHE A  93       7.357  74.374  26.076  1.00  8.77      AAA  C  
ATOM    760  C   PHE A  93       8.587  74.259  25.223  1.00  9.61      AAA  C  
ATOM    761  O   PHE A  93       9.309  75.267  24.952  1.00 11.27      AAA  O  
ATOM    762  CB  PHE A  93       6.246  74.937  25.211  1.00  8.12      AAA  C  
ATOM    763  CG  PHE A  93       4.868  74.775  25.727  1.00  8.24      AAA  C  
ATOM    764  CD1 PHE A  93       4.192  73.568  25.611  1.00  8.49      AAA  C  
ATOM    765  CD2 PHE A  93       4.198  75.755  26.445  1.00  8.24      AAA  C  
ATOM    766  CE1 PHE A  93       2.941  73.343  26.069  1.00  7.95      AAA  C  
ATOM    767  CE2 PHE A  93       2.944  75.570  26.909  1.00  8.85      AAA  C  
ATOM    768  CZ  PHE A  93       2.282  74.349  26.740  1.00  7.91      AAA  C  
ATOM    769  N   LYS A  94       8.820  73.055  24.683  1.00  8.15      AAA  N  
ATOM    770  CA  LYS A  94       9.879  72.833  23.706  1.00  9.07      AAA  C  
ATOM    771  C   LYS A  94       9.417  71.801  22.713  1.00  9.54      AAA  C  
ATOM    772  O   LYS A  94       8.821  70.783  23.014  1.00  9.31      AAA  O  
ATOM    773  CB  LYS A  94      11.121  72.313  24.434  1.00 11.91      AAA  C  
ATOM    774  CG  LYS A  94      12.375  72.119  23.492  1.00 18.58      AAA  C  
ATOM    775  CD  LYS A  94      13.667  71.902  24.327  1.00 24.50      AAA  C  
ATOM    776  CE  LYS A  94      13.869  70.407  24.793  1.00 29.46      AAA  C  
ATOM    777  NZ  LYS A  94      14.699  69.396  23.961  1.00 18.82      AAA  N1+
ATOM    778  N   ALA A  95       9.703  72.117  21.417  1.00  9.83      AAA  N  
ATOM    779  CA  ALA A  95       9.514  71.138  20.321  1.00  9.47      AAA  C  
ATOM    780  C   ALA A  95      10.804  70.498  19.980  1.00  9.31      AAA  C  
ATOM    781  O   ALA A  95      11.806  71.166  19.619  1.00 11.55      AAA  O  
ATOM    782  CB  ALA A  95       8.920  71.895  19.127  1.00 10.75      AAA  C  
ATOM    783  N   GLY A  96      10.800  69.182  20.086  1.00 10.08      AAA  N  
ATOM    784  CA  GLY A  96      12.004  68.437  19.772  1.00 11.79      AAA  C  
ATOM    785  C   GLY A  96      13.191  68.723  20.641  1.00 12.69      AAA  C  
ATOM    786  O   GLY A  96      13.054  69.084  21.792  1.00 11.87      AAA  O  
ATOM    787  N   GLY A  97      14.396  68.516  20.048  1.00 14.00      AAA  N  
ATOM    788  CA  GLY A  97      15.623  68.663  20.789  1.00 15.53      AAA  C  
ATOM    789  C   GLY A  97      16.062  67.496  21.666  1.00 12.52      AAA  C  
ATOM    790  O   GLY A  97      15.452  66.473  21.664  1.00 13.01      AAA  O  
ATOM    791  N   SER A  98      17.222  67.696  22.255  1.00 13.37      AAA  N  
ATOM    792  CA  SER A  98      17.831  66.653  23.069  1.00 14.32      AAA  C  
ATOM    793  C   SER A  98      17.045  66.418  24.367  1.00 13.54      AAA  C  
ATOM    794  O   SER A  98      16.346  67.334  24.853  1.00 14.62      AAA  O  
ATOM    795  CB  SER A  98      19.194  67.208  23.523  1.00 18.40      AAA  C  
ATOM    796  OG  SER A  98      19.776  66.367  24.489  1.00 22.26      AAA  O  
ATOM    797  N   ALA A  99      17.191  65.222  24.887  1.00 11.44      AAA  N  
ATOM    798  CA  ALA A  99      16.585  64.880  26.166  1.00 10.46      AAA  C  
ATOM    799  C   ALA A  99      17.346  65.509  27.333  1.00 10.88      AAA  C  
ATOM    800  O   ALA A  99      16.804  65.418  28.462  1.00 11.26      AAA  O  
ATOM    801  CB  ALA A  99      16.547  63.398  26.357  1.00 12.60      AAA  C  
ATOM    802  N   ALA A 100      18.497  66.070  27.135  1.00 10.96      AAA  N  
ATOM    803  CA  ALA A 100      19.265  66.656  28.226  1.00 12.31      AAA  C  
ATOM    804  C   ALA A 100      19.544  65.668  29.377  1.00 11.48      AAA  C  
ATOM    805  O   ALA A 100      19.664  66.076  30.518  1.00 12.57      AAA  O  
ATOM    806  CB  ALA A 100      18.622  67.975  28.703  1.00 14.79      AAA  C  
ATOM    807  N   GLY A 101      19.691  64.406  29.046  1.00 10.32      AAA  N  
ATOM    808  CA  GLY A 101      19.918  63.339  29.996  1.00 11.74      AAA  C  
ATOM    809  C   GLY A 101      18.748  62.774  30.717  1.00 11.00      AAA  C  
ATOM    810  O   GLY A 101      18.877  61.793  31.468  1.00 12.72      AAA  O  
ATOM    811  N   ASN A 102      17.556  63.344  30.456  1.00 10.02      AAA  N  
ATOM    812  CA  ASN A 102      16.357  62.822  31.103  1.00  9.51      AAA  C  
ATOM    813  C   ASN A 102      16.005  61.496  30.502  1.00  9.76      AAA  C  
ATOM    814  O   ASN A 102      15.622  61.427  29.309  1.00 10.21      AAA  O  
ATOM    815  CB  ASN A 102      15.215  63.866  30.978  1.00  9.72      AAA  C  
ATOM    816  CG  ASN A 102      13.943  63.454  31.599  1.00  9.18      AAA  C  
ATOM    817  ND2 ASN A 102      13.381  64.300  32.425  1.00  9.01      AAA  N  
ATOM    818  OD1 ASN A 102      13.503  62.339  31.383  1.00  9.85      AAA  O  
ATOM    819  N   ARG A 103      16.088  60.448  31.272  1.00  9.69      AAA  N  
ATOM    820  CA  ARG A 103      16.018  59.080  30.766  1.00 10.32      AAA  C  
ATOM    821  C   ARG A 103      14.559  58.734  30.406  1.00 10.07      AAA  C  
ATOM    822  O   ARG A 103      14.284  57.773  29.636  1.00 10.98      AAA  O  
ATOM    823  CB  ARG A 103      16.560  58.067  31.713  1.00 11.65      AAA  C  
ATOM    824  CG  ARG A 103      18.064  58.244  31.686  1.00 17.13      AAA  C  
ATOM    825  CD  ARG A 103      18.771  57.263  32.494  1.00 27.55      AAA  C  
ATOM    826  NE  ARG A 103      18.325  55.949  32.007  1.00 44.96      AAA  N  
ATOM    827  CZ  ARG A 103      18.874  54.784  32.314  1.00 47.78      AAA  C  
ATOM    828  NH1 ARG A 103      20.068  54.768  32.834  1.00 45.76      AAA  N1+
ATOM    829  NH2 ARG A 103      18.248  53.654  31.949  1.00 49.71      AAA  N  
ATOM    830  N   GLY A 104      13.576  59.474  30.933  1.00  9.64      AAA  N  
ATOM    831  CA  GLY A 104      12.201  59.243  30.518  1.00  8.80      AAA  C  
ATOM    832  C   GLY A 104      11.865  59.846  29.156  1.00  9.30      AAA  C  
ATOM    833  O   GLY A 104      11.213  59.198  28.313  1.00 10.04      AAA  O  
ATOM    834  N   VAL A 105      12.299  61.079  28.957  1.00  8.67      AAA  N  
ATOM    835  CA  VAL A 105      12.217  61.701  27.645  1.00  9.67      AAA  C  
ATOM    836  C   VAL A 105      12.999  60.883  26.619  1.00  9.64      AAA  C  
ATOM    837  O   VAL A 105      12.470  60.643  25.528  1.00  9.56      AAA  O  
ATOM    838  CB  VAL A 105      12.718  63.128  27.754  1.00  9.09      AAA  C  
ATOM    839  CG1 VAL A 105      12.784  63.809  26.368  1.00 10.56      AAA  C  
ATOM    840  CG2 VAL A 105      11.834  63.945  28.690  1.00 11.13      AAA  C  
ATOM    841  N   LEU A 106      14.191  60.396  26.975  1.00  9.06      AAA  N  
ATOM    842  CA  LEU A 106      14.897  59.453  26.104  1.00  9.96      AAA  C  
ATOM    843  C   LEU A 106      14.122  58.245  25.787  1.00  9.11      AAA  C  
ATOM    844  O   LEU A 106      14.101  57.813  24.606  1.00  9.24      AAA  O  
ATOM    845  CB  LEU A 106      16.243  59.071  26.742  1.00 10.88      AAA  C  
ATOM    846  CG  LEU A 106      17.367  60.012  26.561  1.00 16.01      AAA  C  
ATOM    847  CD1 LEU A 106      18.500  59.605  27.497  1.00 18.40      AAA  C  
ATOM    848  CD2 LEU A 106      17.873  60.029  25.056  1.00 17.65      AAA  C  
ATOM    849  N   SER A 107      13.402  57.643  26.735  1.00  9.43      AAA  N  
ATOM    850  CA  SER A 107      12.577  56.413  26.542  1.00 10.37      AAA  C  
ATOM    851  C   SER A 107      11.594  56.667  25.406  1.00  9.71      AAA  C  
ATOM    852  O   SER A 107      11.331  55.849  24.548  1.00 10.10      AAA  O  
ATOM    853  CB  SER A 107      11.784  55.988  27.809  1.00 13.12      AAA  C  
ATOM    854  OG  SER A 107      11.038  54.897  27.531  1.00 18.66      AAA  O  
ATOM    855  N   ILE A 108      10.958  57.844  25.467  1.00  8.89      AAA  N  
ATOM    856  CA  ILE A 108       9.908  58.208  24.496  1.00  8.62      AAA  C  
ATOM    857  C   ILE A 108      10.501  58.459  23.111  1.00  9.64      AAA  C  
ATOM    858  O   ILE A 108       9.996  58.006  22.092  1.00 10.03      AAA  O  
ATOM    859  CB  ILE A 108       9.021  59.367  25.060  1.00  9.63      AAA  C  
ATOM    860  CG1 ILE A 108       8.235  58.808  26.204  1.00 10.36      AAA  C  
ATOM    861  CG2 ILE A 108       8.099  59.879  23.938  1.00  9.73      AAA  C  
ATOM    862  CD1 ILE A 108       7.546  59.911  26.989  1.00 11.78      AAA  C  
ATOM    863  N   GLU A 109      11.596  59.224  23.092  1.00  8.95      AAA  N  
ATOM    864  CA  GLU A 109      12.317  59.472  21.841  1.00  9.03      AAA  C  
ATOM    865  C   GLU A 109      12.742  58.202  21.186  1.00  9.45      AAA  C  
ATOM    866  O   GLU A 109      12.613  58.057  19.943  1.00  9.10      AAA  O  
ATOM    867  CB  GLU A 109      13.553  60.334  22.169  1.00 10.06      AAA  C  
ATOM    868  CG  GLU A 109      14.527  60.591  21.053  1.00 11.21      AAA  C  
ATOM    869  CD  GLU A 109      15.744  61.436  21.451  1.00 10.49      AAA  C  
ATOM    870  OE1 GLU A 109      16.573  61.649  20.546  1.00 11.41      AAA  O  
ATOM    871  OE2 GLU A 109      15.838  61.871  22.623  1.00 11.82      AAA  O1-
ATOM    872  N   GLU A 110      13.260  57.250  21.954  1.00  8.93      AAA  N  
ATOM    873  CA  GLU A 110      13.748  55.966  21.434  1.00 10.80      AAA  C  
ATOM    874  C   GLU A 110      12.586  55.201  20.932  1.00 11.07      AAA  C  
ATOM    875  O   GLU A 110      12.632  54.511  19.864  1.00 13.81      AAA  O  
ATOM    876  CB  GLU A 110      14.651  55.312  22.431  1.00 11.56      AAA  C  
ATOM    877  CG  GLU A 110      15.959  56.187  22.569  1.00 12.46      AAA  C  
ATOM    878  CD  GLU A 110      16.890  55.822  23.691  1.00 15.64      AAA  C  
ATOM    879  OE1 GLU A 110      16.530  54.993  24.525  1.00 17.01      AAA  O  
ATOM    880  OE2 GLU A 110      18.059  56.368  23.576  1.00 18.32      AAA  O1-
ATOM    881  N   ALA A 111      11.525  55.094  21.704  1.00  9.77      AAA  N  
ATOM    882  CA  ALA A 111      10.388  54.227  21.367  1.00  9.12      AAA  C  
ATOM    883  C   ALA A 111       9.624  54.768  20.147  1.00 10.94      AAA  C  
ATOM    884  O   ALA A 111       9.156  53.997  19.304  1.00 11.70      AAA  O  
ATOM    885  CB  ALA A 111       9.386  54.100  22.505  1.00  9.94      AAA  C  
ATOM    886  N   LEU A 112       9.448  56.072  20.043  1.00 10.10      AAA  N  
ATOM    887  CA  LEU A 112       8.852  56.715  18.890  1.00 10.05      AAA  C  
ATOM    888  C   LEU A 112       9.720  56.670  17.654  1.00 11.07      AAA  C  
ATOM    889  O   LEU A 112       9.250  56.814  16.522  1.00 13.58      AAA  O  
ATOM    890  CB  LEU A 112       8.439  58.161  19.160  1.00 10.30      AAA  C  
ATOM    891  CG  LEU A 112       7.305  58.334  20.184  1.00 10.03      AAA  C  
ATOM    892  CD1 LEU A 112       7.122  59.798  20.384  1.00 10.58      AAA  C  
ATOM    893  CD2 LEU A 112       6.033  57.691  19.629  1.00 11.38      AAA  C  
ATOM    894  N   GLY A 113      11.056  56.633  17.876  1.00  9.13      AAA  N  
ATOM    895  CA  GLY A 113      11.982  56.783  16.799  1.00  9.64      AAA  C  
ATOM    896  C   GLY A 113      12.143  58.156  16.263  1.00  9.87      AAA  C  
ATOM    897  O   GLY A 113      12.625  58.413  15.127  1.00 10.38      AAA  O  
ATOM    898  N   THR A 114      11.756  59.211  17.029  1.00  9.63      AAA  N  
ATOM    899  CA  THR A 114      11.885  60.601  16.673  1.00  9.71      AAA  C  
ATOM    900  C   THR A 114      11.977  61.492  17.933  1.00  9.95      AAA  C  
ATOM    901  O   THR A 114      11.351  61.115  18.938  1.00 10.88      AAA  O  
ATOM    902  CB  THR A 114      10.716  61.050  15.703  1.00  9.89      AAA  C  
ATOM    903  CG2 THR A 114       9.400  60.878  16.386  1.00 11.81      AAA  C  
ATOM    904  OG1 THR A 114      10.874  62.403  15.346  1.00  9.73      AAA  O  
ATOM    905  N   ARG A 115      12.597  62.619  17.743  1.00 10.25      AAA  N  
ATOM    906  CA  ARG A 115      12.558  63.740  18.697  1.00 10.49      AAA  C  
ATOM    907  C   ARG A 115      11.361  64.610  18.569  1.00 11.03      AAA  C  
ATOM    908  O   ARG A 115      11.129  65.490  19.400  1.00 11.49      AAA  O  
ATOM    909  CB  ARG A 115      13.800  64.579  18.637  1.00 10.88      AAA  C  
ATOM    910  CG  ARG A 115      15.017  64.006  19.246  1.00 11.31      AAA  C  
ATOM    911  CD  ARG A 115      16.264  64.792  18.964  1.00 10.65      AAA  C  
ATOM    912  NE  ARG A 115      17.341  64.287  19.794  1.00 10.99      AAA  N  
ATOM    913  CZ  ARG A 115      18.504  64.917  19.900  1.00 10.60      AAA  C  
ATOM    914  NH1 ARG A 115      18.780  65.954  19.218  1.00 11.15      AAA  N1+
ATOM    915  NH2 ARG A 115      19.394  64.422  20.744  1.00 13.12      AAA  N  
ATOM    916  N   ALA A 116      10.583  64.456  17.537  1.00  9.35      AAA  N  
ATOM    917  CA  ALA A 116       9.650  65.509  17.111  1.00  8.70      AAA  C  
ATOM    918  C   ALA A 116       8.462  65.734  18.043  1.00  9.08      AAA  C  
ATOM    919  O   ALA A 116       7.599  66.546  17.707  1.00 11.03      AAA  O  
ATOM    920  CB  ALA A 116       9.124  65.282  15.708  1.00  9.88      AAA  C  
ATOM    921  N   PHE A 117       8.316  65.002  19.143  1.00  8.28      AAA  N  
ATOM    922  CA  PHE A 117       7.232  65.252  20.092  1.00  7.10      AAA  C  
ATOM    923  C   PHE A 117       7.518  66.515  20.887  1.00  7.63      AAA  C  
ATOM    924  O   PHE A 117       8.614  67.048  20.924  1.00  8.44      AAA  O  
ATOM    925  CB  PHE A 117       7.031  64.030  20.971  1.00  7.74      AAA  C  
ATOM    926  CG  PHE A 117       8.245  63.624  21.804  1.00  8.28      AAA  C  
ATOM    927  CD1 PHE A 117       9.212  62.852  21.267  1.00  9.17      AAA  C  
ATOM    928  CD2 PHE A 117       8.423  64.080  23.094  1.00  9.08      AAA  C  
ATOM    929  CE1 PHE A 117      10.312  62.502  22.033  1.00  9.60      AAA  C  
ATOM    930  CE2 PHE A 117       9.456  63.724  23.908  1.00  9.55      AAA  C  
ATOM    931  CZ  PHE A 117      10.469  62.948  23.339  1.00  9.86      AAA  C  
ATOM    932  N   HIS A 118       6.421  67.047  21.435  1.00  7.65      AAA  N  
ATOM    933  CA  HIS A 118       6.443  68.245  22.262  1.00  7.50      AAA  C  
ATOM    934  C   HIS A 118       6.679  67.926  23.737  1.00  7.67      AAA  C  
ATOM    935  O   HIS A 118       6.319  66.855  24.211  1.00  7.70      AAA  O  
ATOM    936  CB  HIS A 118       5.170  68.994  22.080  1.00  8.27      AAA  C  
ATOM    937  CG  HIS A 118       5.056  69.618  20.722  1.00  8.98      AAA  C  
ATOM    938  CD2 HIS A 118       5.891  69.671  19.654  1.00  8.17      AAA  C  
ATOM    939  ND1 HIS A 118       3.958  70.355  20.370  1.00  8.27      AAA  N  
ATOM    940  CE1 HIS A 118       4.133  70.859  19.151  1.00  8.75      AAA  C  
ATOM    941  NE2 HIS A 118       5.311  70.461  18.695  1.00  8.10      AAA  N  
ATOM    942  N   ARG A 119       7.279  68.881  24.430  1.00  7.22      AAA  N  
ATOM    943  CA  ARG A 119       7.527  68.767  25.876  1.00  6.80      AAA  C  
ATOM    944  C   ARG A 119       7.091  69.997  26.573  1.00  7.76      AAA  C  
ATOM    945  O   ARG A 119       7.216  71.130  26.084  1.00  7.53      AAA  O  
ATOM    946  CB  ARG A 119       9.002  68.500  26.114  1.00  7.55      AAA  C  
ATOM    947  CG  ARG A 119       9.607  67.406  25.239  1.00  8.51      AAA  C  
ATOM    948  CD  ARG A 119      10.310  67.961  24.019  1.00  9.03      AAA  C  
ATOM    949  NE  ARG A 119      10.732  66.965  23.040  1.00  8.84      AAA  N  
ATOM    950  CZ  ARG A 119      11.865  66.278  23.123  1.00  9.93      AAA  C  
ATOM    951  NH1 ARG A 119      12.674  66.377  24.139  1.00 11.12      AAA  N1+
ATOM    952  NH2 ARG A 119      12.224  65.488  22.119  1.00 10.36      AAA  N  
ATOM    953  N   LEU A 120       6.595  69.778  27.800  1.00  7.59      AAA  N  
ATOM    954  CA  LEU A 120       6.323  70.853  28.746  1.00  7.79      AAA  C  
ATOM    955  C   LEU A 120       7.309  70.658  29.896  1.00  7.40      AAA  C  
ATOM    956  O   LEU A 120       7.125  69.737  30.727  1.00  8.35      AAA  O  
ATOM    957  CB  LEU A 120       4.883  70.897  29.210  1.00  7.91      AAA  C  
ATOM    958  CG  LEU A 120       4.518  72.054  30.178  1.00  8.18      AAA  C  
ATOM    959  CD1 LEU A 120       4.816  73.372  29.603  1.00  9.54      AAA  C  
ATOM    960  CD2 LEU A 120       3.105  71.927  30.669  1.00  9.45      AAA  C  
ATOM    961  N   ARG A 121       8.391  71.420  29.844  1.00  7.93      AAA  N  
ATOM    962  CA  ARG A 121       9.553  71.232  30.721  1.00  8.07      AAA  C  
ATOM    963  C   ARG A 121       9.328  72.068  31.982  1.00  8.17      AAA  C  
ATOM    964  O   ARG A 121       9.194  73.313  31.908  1.00  8.55      AAA  O  
ATOM    965  CB  ARG A 121      10.852  71.673  30.067  1.00  9.61      AAA  C  
ATOM    966  CG  ARG A 121      11.091  71.007  28.707  1.00 11.35      AAA  C  
ATOM    967  CD  ARG A 121      12.229  71.689  27.963  1.00 16.21      AAA  C  
ATOM    968  NE  ARG A 121      13.468  71.508  28.489  1.00 25.71      AAA  N  
ATOM    969  CZ  ARG A 121      14.446  72.444  28.312  1.00 28.40      AAA  C  
ATOM    970  NH1 ARG A 121      14.174  73.733  27.906  1.00 34.76      AAA  N1+
ATOM    971  NH2 ARG A 121      15.597  72.177  28.823  1.00 38.51      AAA  N  
ATOM    972  N   LEU A 122       9.292  71.426  33.143  1.00  7.94      AAA  N  
ATOM    973  CA  LEU A 122       9.024  72.067  34.438  1.00  8.52      AAA  C  
ATOM    974  C   LEU A 122      10.320  72.024  35.180  1.00  8.01      AAA  C  
ATOM    975  O   LEU A 122      10.802  70.989  35.684  1.00  8.03      AAA  O  
ATOM    976  CB  LEU A 122       7.897  71.394  35.174  1.00  9.48      AAA  C  
ATOM    977  CG  LEU A 122       6.580  71.299  34.353  1.00  9.70      AAA  C  
ATOM    978  CD1 LEU A 122       5.556  70.510  35.163  1.00 12.77      AAA  C  
ATOM    979  CD2 LEU A 122       6.073  72.629  33.912  1.00 11.47      AAA  C  
ATOM    980  N   GLY A 123      10.963  73.166  35.299  1.00  7.89      AAA  N  
ATOM    981  CA  GLY A 123      12.271  73.221  35.981  1.00  9.64      AAA  C  
ATOM    982  C   GLY A 123      12.307  72.746  37.405  1.00  9.08      AAA  C  
ATOM    983  O   GLY A 123      11.368  73.026  38.152  1.00  9.11      AAA  O  
ATOM    984  N   ILE A 124      13.373  72.011  37.771  1.00  8.53      AAA  N  
ATOM    985  CA  ILE A 124      13.566  71.621  39.163  1.00  8.64      AAA  C  
ATOM    986  C   ILE A 124      14.962  71.929  39.634  1.00  8.92      AAA  C  
ATOM    987  O   ILE A 124      15.269  71.589  40.794  1.00 10.12      AAA  O  
ATOM    988  CB  ILE A 124      13.216  70.106  39.379  1.00  8.19      AAA  C  
ATOM    989  CG1 ILE A 124      14.067  69.208  38.521  1.00  8.47      AAA  C  
ATOM    990  CG2 ILE A 124      11.768  69.845  39.170  1.00  8.99      AAA  C  
ATOM    991  CD1 ILE A 124      14.115  67.763  38.976  1.00 10.02      AAA  C  
ATOM    992  N   GLY A 125      15.789  72.528  38.845  1.00  9.56      AAA  N  
ATOM    993  CA  GLY A 125      17.172  72.749  39.250  1.00 11.10      AAA  C  
ATOM    994  C   GLY A 125      17.911  71.393  39.233  1.00 10.69      AAA  C  
ATOM    995  O   GLY A 125      17.466  70.354  38.895  1.00 11.05      AAA  O  
ATOM    996  N   LYS A 126      19.158  71.510  39.688  1.00 15.21      AAA  N  
ATOM    997  CA  LYS A 126      20.059  70.291  39.685  1.00 15.16      AAA  C  
ATOM    998  C   LYS A 126      20.863  70.284  40.897  1.00 13.49      AAA  C  
ATOM    999  O   LYS A 126      21.034  71.336  41.517  1.00 16.74      AAA  O  
ATOM   1000  CB  LYS A 126      20.903  70.246  38.420  1.00 18.39      AAA  C  
ATOM   1001  CG  LYS A 126      21.856  71.441  38.358  1.00 18.83      AAA  C  
ATOM   1002  CD  LYS A 126      22.443  71.310  36.918  1.00 21.99      AAA  C  
ATOM   1003  CE  LYS A 126      21.717  71.953  35.828  1.00 34.33      AAA  C  
ATOM   1004  NZ  LYS A 126      22.557  71.687  34.591  1.00 41.33      AAA  N1+
ATOM   1005  N   PRO A 127      21.342  69.106  41.374  1.00 12.48      AAA  N  
ATOM   1006  CA  PRO A 127      22.245  69.159  42.528  1.00 14.92      AAA  C  
ATOM   1007  C   PRO A 127      23.513  69.777  42.184  1.00 13.48      AAA  C  
ATOM   1008  O   PRO A 127      23.928  69.855  41.119  1.00 15.73      AAA  O  
ATOM   1009  CB  PRO A 127      22.394  67.672  42.885  1.00 17.61      AAA  C  
ATOM   1010  CG  PRO A 127      22.187  66.998  41.586  1.00 16.83      AAA  C  
ATOM   1011  CD  PRO A 127      21.141  67.746  40.912  1.00 16.11      AAA  C  
ATOM   1012  N   PRO A 128      24.341  70.138  43.227  1.00 18.37      AAA  N  
ATOM   1013  CA  PRO A 128      25.654  70.697  42.935  1.00 20.97      AAA  C  
ATOM   1014  C   PRO A 128      26.684  69.734  42.381  1.00 19.55      AAA  C  
ATOM   1015  O   PRO A 128      27.629  70.175  41.693  1.00 24.53      AAA  O  
ATOM   1016  CB  PRO A 128      26.113  71.255  44.279  1.00 23.82      AAA  C  
ATOM   1017  CG  PRO A 128      25.438  70.376  45.276  1.00 28.77      AAA  C  
ATOM   1018  CD  PRO A 128      24.041  70.000  44.672  1.00 22.94      AAA  C  
ATOM   1019  N   ASP A 129      26.486  68.427  42.551  1.00 18.28      AAA  N  
ATOM   1020  CA  ASP A 129      27.284  67.507  41.970  1.00 20.12      AAA  C  
ATOM   1021  C   ASP A 129      26.392  66.545  41.200  1.00 15.39      AAA  C  
ATOM   1022  O   ASP A 129      25.446  65.960  41.723  1.00 15.55      AAA  O  
ATOM   1023  CB  ASP A 129      28.033  66.727  43.011  1.00 23.53      AAA  C  
ATOM   1024  CG  ASP A 129      29.140  65.912  42.374  1.00 25.26      AAA  C  
ATOM   1025  OD1 ASP A 129      29.012  65.122  41.410  1.00 23.03      AAA  O  
ATOM   1026  OD2 ASP A 129      30.386  66.279  42.675  1.00 30.59      AAA  O1-
ATOM   1027  N   PRO A 130      26.679  66.394  39.960  1.00 16.33      AAA  N  
ATOM   1028  CA  PRO A 130      25.895  65.588  39.127  1.00 13.82      AAA  C  
ATOM   1029  C   PRO A 130      25.826  64.124  39.475  1.00 16.03      AAA  C  
ATOM   1030  O   PRO A 130      24.888  63.401  39.142  1.00 16.77      AAA  O  
ATOM   1031  CB  PRO A 130      26.513  65.743  37.708  1.00 18.96      AAA  C  
ATOM   1032  CG  PRO A 130      27.712  66.399  37.983  1.00 20.71      AAA  C  
ATOM   1033  CD  PRO A 130      27.737  67.140  39.191  1.00 20.03      AAA  C  
ATOM   1034  N   SER A 131      26.797  63.694  40.275  1.00 14.32      AAA  N  
ATOM   1035  CA  SER A 131      26.781  62.313  40.709  1.00 14.69      AAA  C  
ATOM   1036  C   SER A 131      25.752  61.970  41.751  1.00 15.26      AAA  C  
ATOM   1037  O   SER A 131      25.581  60.805  42.109  1.00 16.47      AAA  O  
ATOM   1038  CB  SER A 131      28.163  61.954  41.322  1.00 16.91      AAA  C  
ATOM   1039  OG  SER A 131      29.099  61.921  40.248  1.00 20.88      AAA  O  
ATOM   1040  N   ARG A 132      24.978  62.938  42.223  1.00 14.54      AAA  N  
ATOM   1041  CA  ARG A 132      23.831  62.615  43.001  1.00 13.79      AAA  C  
ATOM   1042  C   ARG A 132      22.520  63.095  42.391  1.00 10.40      AAA  C  
ATOM   1043  O   ARG A 132      21.521  63.323  43.116  1.00 11.75      AAA  O  
ATOM   1044  CB  ARG A 132      23.985  63.059  44.352  1.00 18.24      AAA  C  
ATOM   1045  CG  ARG A 132      24.263  64.445  44.684  1.00 19.68      AAA  C  
ATOM   1046  CD  ARG A 132      24.934  64.581  46.119  1.00 18.80      AAA  C  
ATOM   1047  NE  ARG A 132      25.120  65.959  46.566  1.00 22.32      AAA  N  
ATOM   1048  CZ  ARG A 132      24.196  66.828  47.041  1.00 24.40      AAA  C  
ATOM   1049  NH1 ARG A 132      22.871  66.636  46.825  1.00 22.13      AAA  N1+
ATOM   1050  NH2 ARG A 132      24.633  68.041  47.539  1.00 23.73      AAA  N  
ATOM   1051  N   GLY A 133      22.486  63.047  41.071  1.00 10.74      AAA  N  
ATOM   1052  CA  GLY A 133      21.268  63.334  40.338  1.00 10.95      AAA  C  
ATOM   1053  C   GLY A 133      20.148  62.356  40.578  1.00 10.91      AAA  C  
ATOM   1054  O   GLY A 133      18.943  62.753  40.695  1.00 10.82      AAA  O  
ATOM   1055  N   ALA A 134      20.398  61.051  40.719  1.00 10.97      AAA  N  
ATOM   1056  CA  ALA A 134      19.347  60.090  40.886  1.00 12.45      AAA  C  
ATOM   1057  C   ALA A 134      18.676  60.341  42.247  1.00 11.45      AAA  C  
ATOM   1058  O   ALA A 134      17.417  60.344  42.358  1.00 11.59      AAA  O  
ATOM   1059  CB  ALA A 134      19.878  58.687  40.881  1.00 14.37      AAA  C  
ATOM   1060  N   GLU A 135      19.439  60.626  43.301  1.00 10.75      AAA  N  
ATOM   1061  CA  GLU A 135      18.882  60.892  44.597  1.00 11.59      AAA  C  
ATOM   1062  C   GLU A 135      18.076  62.224  44.518  1.00 10.60      AAA  C  
ATOM   1063  O   GLU A 135      17.002  62.274  45.152  1.00 10.74      AAA  O  
ATOM   1064  CB  GLU A 135      20.054  61.080  45.639  1.00 11.94      AAA  C  
ATOM   1065  CG  GLU A 135      20.774  59.786  45.958  1.00 12.00      AAA  C  
ATOM   1066  CD  GLU A 135      21.843  59.441  45.046  1.00 13.76      AAA  C  
ATOM   1067  OE1 GLU A 135      22.127  60.018  43.973  1.00 13.76      AAA  O  
ATOM   1068  OE2 GLU A 135      22.636  58.409  45.449  1.00 13.72      AAA  O1-
ATOM   1069  N   TYR A 136      18.557  63.170  43.817  1.00 10.05      AAA  N  
ATOM   1070  CA  TYR A 136      17.920  64.496  43.749  1.00  9.42      AAA  C  
ATOM   1071  C   TYR A 136      16.520  64.389  43.164  1.00  9.67      AAA  C  
ATOM   1072  O   TYR A 136      15.506  64.921  43.694  1.00  9.80      AAA  O  
ATOM   1073  CB  TYR A 136      18.710  65.466  42.979  1.00  9.40      AAA  C  
ATOM   1074  CG  TYR A 136      18.212  66.863  42.900  1.00  9.22      AAA  C  
ATOM   1075  CD1 TYR A 136      18.513  67.762  43.849  1.00 10.46      AAA  C  
ATOM   1076  CD2 TYR A 136      17.532  67.316  41.797  1.00 10.16      AAA  C  
ATOM   1077  CE1 TYR A 136      18.144  69.066  43.760  1.00 11.04      AAA  C  
ATOM   1078  CE2 TYR A 136      17.090  68.642  41.690  1.00 10.64      AAA  C  
ATOM   1079  CZ  TYR A 136      17.409  69.534  42.689  1.00 10.84      AAA  C  
ATOM   1080  OH  TYR A 136      17.040  70.865  42.620  1.00 10.93      AAA  O  
ATOM   1081  N   VAL A 137      16.424  63.667  42.037  1.00  9.26      AAA  N  
ATOM   1082  CA  VAL A 137      15.087  63.534  41.387  1.00  9.60      AAA  C  
ATOM   1083  C   VAL A 137      14.145  62.698  42.100  1.00  9.83      AAA  C  
ATOM   1084  O   VAL A 137      12.878  62.778  42.009  1.00  9.77      AAA  O  
ATOM   1085  CB  VAL A 137      15.181  63.212  39.867  1.00  9.39      AAA  C  
ATOM   1086  CG1 VAL A 137      15.969  64.226  39.130  1.00 10.03      AAA  C  
ATOM   1087  CG2 VAL A 137      15.638  61.764  39.658  1.00  9.22      AAA  C  
ATOM   1088  N   LEU A 138      14.692  61.706  42.870  1.00  8.78      AAA  N  
ATOM   1089  CA  LEU A 138      13.826  60.787  43.668  1.00  9.78      AAA  C  
ATOM   1090  C   LEU A 138      13.593  61.261  45.114  1.00  9.69      AAA  C  
ATOM   1091  O   LEU A 138      13.182  60.478  45.953  1.00 13.53      AAA  O  
ATOM   1092  CB  LEU A 138      14.350  59.309  43.594  1.00  9.67      AAA  C  
ATOM   1093  CG  LEU A 138      14.367  58.768  42.192  1.00  9.92      AAA  C  
ATOM   1094  CD1 LEU A 138      14.957  57.326  42.200  1.00 12.31      AAA  C  
ATOM   1095  CD2 LEU A 138      12.993  58.737  41.570  1.00 11.39      AAA  C  
ATOM   1096  N   SER A 139      13.845  62.529  45.364  1.00 10.17      AAA  N  
ATOM   1097  CA  SER A 139      13.688  63.227  46.678  1.00  9.68      AAA  C  
ATOM   1098  C   SER A 139      12.403  64.048  46.568  1.00  8.90      AAA  C  
ATOM   1099  O   SER A 139      12.071  64.543  45.479  1.00  9.61      AAA  O  
ATOM   1100  CB  SER A 139      14.797  64.142  46.947  1.00 13.38      AAA  C  
ATOM   1101  OG  SER A 139      15.930  63.343  47.348  1.00 18.98      AAA  O  
ATOM   1102  N   PRO A 140      11.727  64.321  47.668  1.00  9.62      AAA  N  
ATOM   1103  CA  PRO A 140      10.724  65.401  47.704  1.00  9.54      AAA  C  
ATOM   1104  C   PRO A 140      11.446  66.770  47.544  1.00  9.02      AAA  C  
ATOM   1105  O   PRO A 140      12.606  66.941  47.784  1.00 10.97      AAA  O  
ATOM   1106  CB  PRO A 140      10.071  65.220  49.074  1.00 10.89      AAA  C  
ATOM   1107  CG  PRO A 140      11.145  64.649  49.846  1.00 13.94      AAA  C  
ATOM   1108  CD  PRO A 140      12.007  63.754  48.990  1.00 11.53      AAA  C  
ATOM   1109  N   PHE A 141      10.581  67.754  47.196  1.00  9.59      AAA  N  
ATOM   1110  CA  PHE A 141      11.024  69.114  47.207  1.00  9.40      AAA  C  
ATOM   1111  C   PHE A 141      11.326  69.552  48.685  1.00  9.46      AAA  C  
ATOM   1112  O   PHE A 141      10.712  68.990  49.640  1.00 12.09      AAA  O  
ATOM   1113  CB  PHE A 141       9.932  70.005  46.620  1.00  9.43      AAA  C  
ATOM   1114  CG  PHE A 141       9.770  69.796  45.123  1.00  8.94      AAA  C  
ATOM   1115  CD1 PHE A 141      10.611  70.455  44.217  1.00  9.44      AAA  C  
ATOM   1116  CD2 PHE A 141       8.751  68.987  44.657  1.00 10.62      AAA  C  
ATOM   1117  CE1 PHE A 141      10.483  70.262  42.839  1.00  9.25      AAA  C  
ATOM   1118  CE2 PHE A 141       8.610  68.778  43.303  1.00 10.03      AAA  C  
ATOM   1119  CZ  PHE A 141       9.469  69.410  42.429  1.00  9.68      AAA  C  
ATOM   1120  N   ARG A 142      12.168  70.555  48.756  1.00  9.44      AAA  N  
ATOM   1121  CA  ARG A 142      12.490  71.162  50.101  1.00  9.75      AAA  C  
ATOM   1122  C   ARG A 142      11.263  72.010  50.483  1.00 11.28      AAA  C  
ATOM   1123  O   ARG A 142      10.472  72.492  49.719  1.00 10.50      AAA  O  
ATOM   1124  CB  ARG A 142      13.752  71.988  50.093  1.00 10.74      AAA  C  
ATOM   1125  CG  ARG A 142      14.948  71.176  49.740  1.00 13.50      AAA  C  
ATOM   1126  CD  ARG A 142      16.320  71.857  50.142  1.00 17.39      AAA  C  
ATOM   1127  NE  ARG A 142      16.351  73.113  49.616  1.00 18.14      AAA  N  
ATOM   1128  CZ  ARG A 142      16.550  73.411  48.341  1.00 16.54      AAA  C  
ATOM   1129  NH1 ARG A 142      16.349  74.709  47.876  1.00 16.42      AAA  N1+
ATOM   1130  NH2 ARG A 142      17.054  72.445  47.546  1.00 19.55      AAA  N  
ATOM   1131  N   GLU A 143      11.217  72.303  51.796  1.00 10.19      AAA  N  
ATOM   1132  CA  GLU A 143      10.147  73.068  52.386  1.00 12.67      AAA  C  
ATOM   1133  C   GLU A 143       9.871  74.385  51.673  1.00 11.15      AAA  C  
ATOM   1134  O   GLU A 143       8.732  74.604  51.312  1.00 12.49      AAA  O  
ATOM   1135  CB  GLU A 143      10.654  73.352  53.953  1.00 13.10      AAA  C  
ATOM   1136  CG  GLU A 143       9.674  74.050  54.699  1.00 17.01      AAA  C  
ATOM   1137  CD  GLU A 143       9.940  73.986  56.186  1.00 11.65      AAA  C  
ATOM   1138  OE1 GLU A 143      10.504  72.942  56.671  1.00 11.43      AAA  O  
ATOM   1139  OE2 GLU A 143       9.493  74.943  56.741  1.00 12.66      AAA  O1-
ATOM   1140  N   GLU A 144      10.894  75.148  51.447  1.00  9.63      AAA  N  
ATOM   1141  CA  GLU A 144      10.734  76.449  50.826  1.00  9.74      AAA  C  
ATOM   1142  C   GLU A 144      10.360  76.379  49.347  1.00  8.78      AAA  C  
ATOM   1143  O   GLU A 144       9.838  77.328  48.764  1.00 12.07      AAA  O  
ATOM   1144  CB  GLU A 144      11.918  77.289  51.004  1.00 10.60      AAA  C  
ATOM   1145  CG  GLU A 144      13.156  76.941  50.385  1.00 11.71      AAA  C  
ATOM   1146  CD  GLU A 144      13.958  75.770  50.881  1.00 13.50      AAA  C  
ATOM   1147  OE1 GLU A 144      13.619  75.262  51.991  1.00 11.50      AAA  O  
ATOM   1148  OE2 GLU A 144      14.986  75.356  50.339  1.00 15.58      AAA  O1-
ATOM   1149  N   GLU A 145      10.667  75.212  48.748  1.00  8.53      AAA  N  
ATOM   1150  CA  GLU A 145      10.319  75.005  47.327  1.00  9.29      AAA  C  
ATOM   1151  C   GLU A 145       8.844  74.813  47.116  1.00  9.82      AAA  C  
ATOM   1152  O   GLU A 145       8.306  75.043  46.021  1.00 10.07      AAA  O  
ATOM   1153  CB  GLU A 145      11.162  73.849  46.745  1.00  8.59      AAA  C  
ATOM   1154  CG  GLU A 145      12.620  74.116  46.694  1.00  9.23      AAA  C  
ATOM   1155  CD  GLU A 145      13.438  73.045  46.020  1.00 10.29      AAA  C  
ATOM   1156  OE1 GLU A 145      13.259  71.867  46.475  1.00 10.84      AAA  O  
ATOM   1157  OE2 GLU A 145      14.129  73.384  45.006  1.00 11.50      AAA  O1-
ATOM   1158  N   LEU A 146       8.122  74.257  48.102  1.00  9.67      AAA  N  
ATOM   1159  CA  LEU A 146       6.736  73.851  47.882  1.00 10.34      AAA  C  
ATOM   1160  C   LEU A 146       5.785  74.962  47.497  1.00  9.92      AAA  C  
ATOM   1161  O   LEU A 146       4.953  74.767  46.558  1.00 11.27      AAA  O  
ATOM   1162  CB  LEU A 146       6.254  73.092  49.078  1.00 11.55      AAA  C  
ATOM   1163  CG  LEU A 146       6.906  71.752  49.251  1.00 13.79      AAA  C  
ATOM   1164  CD1 LEU A 146       6.420  71.213  50.667  1.00 17.22      AAA  C  
ATOM   1165  CD2 LEU A 146       6.518  70.787  48.153  1.00 17.14      AAA  C  
ATOM   1166  N   PRO A 147       5.873  76.179  47.986  1.00 10.14      AAA  N  
ATOM   1167  CA  PRO A 147       5.019  77.210  47.446  1.00 12.15      AAA  C  
ATOM   1168  C   PRO A 147       5.271  77.537  45.977  1.00 11.23      AAA  C  
ATOM   1169  O   PRO A 147       4.344  77.912  45.242  1.00 13.01      AAA  O  
ATOM   1170  CB  PRO A 147       5.298  78.426  48.344  1.00 14.43      AAA  C  
ATOM   1171  CG  PRO A 147       5.772  77.770  49.657  1.00 14.82      AAA  C  
ATOM   1172  CD  PRO A 147       6.573  76.598  49.248  1.00 13.24      AAA  C  
ATOM   1173  N   VAL A 148       6.528  77.415  45.574  1.00  9.86      AAA  N  
ATOM   1174  CA  VAL A 148       6.861  77.601  44.180  1.00  9.25      AAA  C  
ATOM   1175  C   VAL A 148       6.240  76.490  43.358  1.00  9.89      AAA  C  
ATOM   1176  O   VAL A 148       5.686  76.721  42.231  1.00  8.94      AAA  O  
ATOM   1177  CB  VAL A 148       8.353  77.744  43.953  1.00  9.80      AAA  C  
ATOM   1178  CG1 VAL A 148       8.686  77.962  42.496  1.00 10.12      AAA  C  
ATOM   1179  CG2 VAL A 148       8.954  78.843  44.839  1.00 12.36      AAA  C  
ATOM   1180  N   VAL A 149       6.431  75.275  43.790  1.00  9.04      AAA  N  
ATOM   1181  CA  VAL A 149       5.841  74.106  43.096  1.00  9.76      AAA  C  
ATOM   1182  C   VAL A 149       4.364  74.285  42.836  1.00  9.14      AAA  C  
ATOM   1183  O   VAL A 149       3.812  74.013  41.765  1.00  9.54      AAA  O  
ATOM   1184  CB  VAL A 149       6.127  72.780  43.859  1.00 10.31      AAA  C  
ATOM   1185  CG1 VAL A 149       5.306  71.591  43.303  1.00 10.80      AAA  C  
ATOM   1186  CG2 VAL A 149       7.617  72.483  43.807  1.00 10.70      AAA  C  
ATOM   1187  N   GLU A 150       3.617  74.809  43.846  1.00  9.34      AAA  N  
ATOM   1188  CA  GLU A 150       2.182  75.056  43.667  1.00 10.81      AAA  C  
ATOM   1189  C   GLU A 150       1.944  76.008  42.525  1.00 10.61      AAA  C  
ATOM   1190  O   GLU A 150       1.041  75.700  41.672  1.00  9.76      AAA  O  
ATOM   1191  CB  GLU A 150       1.577  75.738  44.933  1.00 11.97      AAA  C  
ATOM   1192  CG  GLU A 150       0.167  76.312  44.663  1.00 13.22      AAA  C  
ATOM   1193  CD  GLU A 150      -0.866  75.318  44.283  1.00 13.71      AAA  C  
ATOM   1194  OE1 GLU A 150      -0.798  74.112  44.540  1.00 15.32      AAA  O  
ATOM   1195  OE2 GLU A 150      -1.892  75.894  43.725  1.00 16.16      AAA  O1-
ATOM   1196  N   ARG A 151       2.668  77.112  42.401  1.00  9.25      AAA  N  
ATOM   1197  CA  ARG A 151       2.501  78.067  41.288  1.00 10.40      AAA  C  
ATOM   1198  C   ARG A 151       2.794  77.340  39.978  1.00  9.34      AAA  C  
ATOM   1199  O   ARG A 151       2.108  77.585  38.960  1.00 10.47      AAA  O  
ATOM   1200  CB  ARG A 151       3.345  79.286  41.455  1.00 12.04      AAA  C  
ATOM   1201  CG  ARG A 151       2.863  80.052  42.647  1.00 15.66      AAA  C  
ATOM   1202  CD  ARG A 151       3.428  81.385  42.644  1.00 22.35      AAA  C  
ATOM   1203  NE  ARG A 151       4.714  81.451  42.992  1.00 20.98      AAA  N  
ATOM   1204  CZ  ARG A 151       5.182  81.547  44.280  1.00 31.79      AAA  C  
ATOM   1205  NH1 ARG A 151       4.382  81.491  45.381  1.00 33.55      AAA  N1+
ATOM   1206  NH2 ARG A 151       6.505  81.717  44.479  1.00 30.11      AAA  N  
ATOM   1207  N   VAL A 152       3.869  76.546  39.966  1.00  8.22      AAA  N  
ATOM   1208  CA  VAL A 152       4.250  75.852  38.718  1.00  8.21      AAA  C  
ATOM   1209  C   VAL A 152       3.170  74.843  38.316  1.00  8.35      AAA  C  
ATOM   1210  O   VAL A 152       2.834  74.737  37.106  1.00  8.84      AAA  O  
ATOM   1211  CB  VAL A 152       5.618  75.165  38.933  1.00  8.78      AAA  C  
ATOM   1212  CG1 VAL A 152       5.924  74.237  37.741  1.00 10.28      AAA  C  
ATOM   1213  CG2 VAL A 152       6.720  76.228  39.077  1.00  9.08      AAA  C  
ATOM   1214  N   LEU A 153       2.626  74.070  39.257  1.00  8.63      AAA  N  
ATOM   1215  CA  LEU A 153       1.563  73.099  38.920  1.00  8.37      AAA  C  
ATOM   1216  C   LEU A 153       0.326  73.780  38.372  1.00  9.52      AAA  C  
ATOM   1217  O   LEU A 153      -0.277  73.297  37.429  1.00  9.60      AAA  O  
ATOM   1218  CB  LEU A 153       1.267  72.278  40.160  1.00  9.72      AAA  C  
ATOM   1219  CG  LEU A 153       2.333  71.296  40.532  1.00 10.06      AAA  C  
ATOM   1220  CD1 LEU A 153       1.895  70.547  41.746  1.00 11.32      AAA  C  
ATOM   1221  CD2 LEU A 153       2.678  70.287  39.493  1.00 11.70      AAA  C  
ATOM   1222  N   GLU A 154      -0.069  74.894  38.973  1.00  8.93      AAA  N  
ATOM   1223  CA  GLU A 154      -1.224  75.657  38.486  1.00 10.20      AAA  C  
ATOM   1224  C   GLU A 154      -0.964  76.127  37.088  1.00  9.77      AAA  C  
ATOM   1225  O   GLU A 154      -1.831  75.979  36.211  1.00 10.70      AAA  O  
ATOM   1226  CB  GLU A 154      -1.562  76.806  39.444  1.00 12.96      AAA  C  
ATOM   1227  CG  GLU A 154      -2.799  77.610  39.044  1.00 13.99      AAA  C  
ATOM   1228  CD  GLU A 154      -4.129  76.864  39.202  1.00 16.35      AAA  C  
ATOM   1229  OE1 GLU A 154      -4.188  75.805  39.779  1.00 19.25      AAA  O  
ATOM   1230  OE2 GLU A 154      -5.018  77.463  38.492  1.00 22.29      AAA  O1-
ATOM   1231  N   ALA A 155       0.205  76.724  36.843  1.00  8.37      AAA  N  
ATOM   1232  CA  ALA A 155       0.522  77.214  35.486  1.00  9.16      AAA  C  
ATOM   1233  C   ALA A 155       0.601  76.055  34.501  1.00  8.71      AAA  C  
ATOM   1234  O   ALA A 155       0.130  76.172  33.345  1.00  9.56      AAA  O  
ATOM   1235  CB  ALA A 155       1.850  77.947  35.482  1.00 10.80      AAA  C  
ATOM   1236  N   ALA A 156       1.142  74.922  34.893  1.00  8.63      AAA  N  
ATOM   1237  CA  ALA A 156       1.289  73.833  34.033  1.00  8.37      AAA  C  
ATOM   1238  C   ALA A 156      -0.046  73.237  33.650  1.00  7.89      AAA  C  
ATOM   1239  O   ALA A 156      -0.260  72.791  32.486  1.00  8.35      AAA  O  
ATOM   1240  CB  ALA A 156       2.153  72.710  34.668  1.00  8.56      AAA  C  
ATOM   1241  N   LYS A 157      -1.020  73.168  34.555  1.00  8.37      AAA  N  
ATOM   1242  CA  LYS A 157      -2.397  72.784  34.222  1.00  8.85      AAA  C  
ATOM   1243  C   LYS A 157      -2.971  73.718  33.160  1.00  9.77      AAA  C  
ATOM   1244  O   LYS A 157      -3.546  73.206  32.162  1.00 10.19      AAA  O  
ATOM   1245  CB  LYS A 157      -3.218  72.757  35.506  1.00 10.01      AAA  C  
ATOM   1246  CG  LYS A 157      -4.729  72.565  35.356  1.00 10.49      AAA  C  
ATOM   1247  CD  LYS A 157      -5.475  73.846  35.264  1.00 12.14      AAA  C  
ATOM   1248  CE  LYS A 157      -5.436  74.698  36.539  1.00 13.35      AAA  C  
ATOM   1249  NZ  LYS A 157      -6.314  75.880  36.542  1.00 13.74      AAA  N1+
ATOM   1250  N   GLU A 158      -2.800  75.020  33.343  1.00  8.76      AAA  N  
ATOM   1251  CA  GLU A 158      -3.254  75.939  32.334  1.00  9.12      AAA  C  
ATOM   1252  C   GLU A 158      -2.600  75.677  30.997  1.00  8.76      AAA  C  
ATOM   1253  O   GLU A 158      -3.247  75.769  29.935  1.00 10.31      AAA  O  
ATOM   1254  CB  GLU A 158      -3.073  77.381  32.786  1.00 10.21      AAA  C  
ATOM   1255  CG  GLU A 158      -3.910  77.749  34.005  1.00 11.92      AAA  C  
ATOM   1256  CD  GLU A 158      -5.333  77.836  33.603  1.00 17.29      AAA  C  
ATOM   1257  OE1 GLU A 158      -6.229  77.244  34.191  1.00 18.88      AAA  O  
ATOM   1258  OE2 GLU A 158      -5.685  78.480  32.511  1.00 24.54      AAA  O1-
ATOM   1259  N   ALA A 159      -1.296  75.421  31.064  1.00  7.82      AAA  N  
ATOM   1260  CA  ALA A 159      -0.503  75.213  29.825  1.00  7.23      AAA  C  
ATOM   1261  C   ALA A 159      -0.936  73.959  29.117  1.00  8.18      AAA  C  
ATOM   1262  O   ALA A 159      -0.963  73.923  27.860  1.00  8.50      AAA  O  
ATOM   1263  CB  ALA A 159       0.966  75.147  30.186  1.00  8.19      AAA  C  
ATOM   1264  N   VAL A 160      -1.274  72.866  29.805  1.00  7.92      AAA  N  
ATOM   1265  CA  VAL A 160      -1.716  71.659  29.153  1.00  7.89      AAA  C  
ATOM   1266  C   VAL A 160      -3.025  71.976  28.400  1.00  7.41      AAA  C  
ATOM   1267  O   VAL A 160      -3.177  71.598  27.233  1.00  8.17      AAA  O  
ATOM   1268  CB  VAL A 160      -1.929  70.528  30.174  1.00  7.92      AAA  C  
ATOM   1269  CG1 VAL A 160      -2.724  69.390  29.542  1.00  8.01      AAA  C  
ATOM   1270  CG2 VAL A 160      -0.561  70.034  30.642  1.00  9.19      AAA  C  
ATOM   1271  N   TRP A 161      -4.011  72.620  29.087  1.00  7.76      AAA  N  
ATOM   1272  CA  TRP A 161      -5.233  72.962  28.375  1.00  8.60      AAA  C  
ATOM   1273  C   TRP A 161      -4.966  73.833  27.153  1.00  8.63      AAA  C  
ATOM   1274  O   TRP A 161      -5.638  73.664  26.094  1.00  9.70      AAA  O  
ATOM   1275  CB  TRP A 161      -6.290  73.503  29.271  1.00  8.84      AAA  C  
ATOM   1276  CG  TRP A 161      -6.805  72.520  30.312  1.00  8.48      AAA  C  
ATOM   1277  CD1 TRP A 161      -6.778  72.685  31.708  1.00  9.88      AAA  C  
ATOM   1278  CD2 TRP A 161      -7.499  71.306  30.070  1.00  9.65      AAA  C  
ATOM   1279  CE2 TRP A 161      -7.801  70.721  31.360  1.00  9.63      AAA  C  
ATOM   1280  CE3 TRP A 161      -7.834  70.599  28.932  1.00 10.42      AAA  C  
ATOM   1281  NE1 TRP A 161      -7.336  71.584  32.304  1.00 10.75      AAA  N  
ATOM   1282  CZ2 TRP A 161      -8.474  69.491  31.465  1.00 10.88      AAA  C  
ATOM   1283  CZ3 TRP A 161      -8.538  69.346  29.090  1.00 11.72      AAA  C  
ATOM   1284  CH2 TRP A 161      -8.816  68.837  30.369  1.00 10.35      AAA  C  
ATOM   1285  N   CYS A 162      -4.054  74.784  27.305  1.00  8.71      AAA  N  
ATOM   1286  CA  CYS A 162      -3.685  75.650  26.165  1.00  8.64      AAA  C  
ATOM   1287  C   CYS A 162      -3.236  74.786  25.042  1.00  8.32      AAA  C  
ATOM   1288  O   CYS A 162      -3.651  74.957  23.871  1.00  9.62      AAA  O  
ATOM   1289  CB  CYS A 162      -2.668  76.623  26.629  1.00  9.19      AAA  C  
ATOM   1290  SG  CYS A 162      -2.182  77.837  25.313  1.00 11.61      AAA  S  
ATOM   1291  N   TRP A 163      -2.305  73.870  25.280  1.00  8.11      AAA  N  
ATOM   1292  CA  TRP A 163      -1.669  73.083  24.203  1.00  7.74      AAA  C  
ATOM   1293  C   TRP A 163      -2.689  72.158  23.547  1.00  7.63      AAA  C  
ATOM   1294  O   TRP A 163      -2.663  71.901  22.322  1.00  8.84      AAA  O  
ATOM   1295  CB  TRP A 163      -0.501  72.310  24.817  1.00  7.84      AAA  C  
ATOM   1296  CG  TRP A 163       0.253  71.426  23.811  1.00  7.16      AAA  C  
ATOM   1297  CD1 TRP A 163       1.336  71.738  23.041  1.00  7.63      AAA  C  
ATOM   1298  CD2 TRP A 163      -0.135  70.068  23.446  1.00  6.66      AAA  C  
ATOM   1299  CE2 TRP A 163       0.790  69.675  22.428  1.00  6.92      AAA  C  
ATOM   1300  CE3 TRP A 163      -1.145  69.169  23.829  1.00  7.76      AAA  C  
ATOM   1301  NE1 TRP A 163       1.650  70.711  22.241  1.00  7.67      AAA  N  
ATOM   1302  CZ2 TRP A 163       0.710  68.416  21.846  1.00  8.35      AAA  C  
ATOM   1303  CZ3 TRP A 163      -1.228  67.954  23.252  1.00  7.89      AAA  C  
ATOM   1304  CH2 TRP A 163      -0.278  67.570  22.274  1.00  7.92      AAA  C  
ATOM   1305  N   VAL A 164      -3.602  71.548  24.335  1.00  8.38      AAA  N  
ATOM   1306  CA  VAL A 164      -4.626  70.670  23.773  1.00  8.66      AAA  C  
ATOM   1307  C   VAL A 164      -5.358  71.423  22.688  1.00  9.54      AAA  C  
ATOM   1308  O   VAL A 164      -5.601  70.876  21.605  1.00 11.68      AAA  O  
ATOM   1309  CB  VAL A 164      -5.536  70.210  24.925  1.00  9.76      AAA  C  
ATOM   1310  CG1 VAL A 164      -6.878  69.691  24.398  1.00 12.09      AAA  C  
ATOM   1311  CG2 VAL A 164      -4.850  69.180  25.722  1.00 10.94      AAA  C  
ATOM   1312  N   ARG A 165      -5.716  72.696  22.925  1.00  9.68      AAA  N  
ATOM   1313  CA  ARG A 165      -6.411  73.497  21.932  1.00  9.71      AAA  C  
ATOM   1314  C   ARG A 165      -5.569  74.097  20.882  1.00 10.31      AAA  C  
ATOM   1315  O   ARG A 165      -5.977  74.064  19.683  1.00 11.31      AAA  O  
ATOM   1316  CB  ARG A 165      -7.281  74.531  22.649  1.00 11.30      AAA  C  
ATOM   1317  CG  ARG A 165      -8.118  75.368  21.654  1.00 13.80      AAA  C  
ATOM   1318  CD  ARG A 165      -9.025  74.549  20.770  1.00 16.50      AAA  C  
ATOM   1319  NE  ARG A 165      -9.725  75.401  19.735  1.00 17.50      AAA  N  
ATOM   1320  CZ  ARG A 165      -9.216  75.647  18.560  1.00 17.40      AAA  C  
ATOM   1321  NH1 ARG A 165      -8.041  75.189  18.147  1.00 17.27      AAA  N1+
ATOM   1322  NH2 ARG A 165      -9.898  76.421  17.709  1.00 17.20      AAA  N  
ATOM   1323  N   GLU A 166      -4.451  74.693  21.186  1.00  9.32      AAA  N  
ATOM   1324  CA  GLU A 166      -3.708  75.562  20.287  1.00  9.43      AAA  C  
ATOM   1325  C   GLU A 166      -2.300  75.059  19.906  1.00  9.33      AAA  C  
ATOM   1326  O   GLU A 166      -1.601  75.640  19.100  1.00  9.74      AAA  O  
ATOM   1327  CB  GLU A 166      -3.503  76.975  20.882  1.00 11.07      AAA  C  
ATOM   1328  CG  GLU A 166      -4.825  77.655  21.036  1.00 14.17      AAA  C  
ATOM   1329  CD  GLU A 166      -5.399  77.998  19.589  1.00 21.67      AAA  C  
ATOM   1330  OE1 GLU A 166      -4.636  78.065  18.550  1.00 26.20      AAA  O  
ATOM   1331  OE2 GLU A 166      -6.678  78.166  19.373  1.00 25.77      AAA  O1-
ATOM   1332  N   GLY A 167      -1.890  73.910  20.511  1.00  8.70      AAA  N  
ATOM   1333  CA  GLY A 167      -0.543  73.419  20.346  1.00  8.92      AAA  C  
ATOM   1334  C   GLY A 167       0.514  74.332  20.818  1.00  9.25      AAA  C  
ATOM   1335  O   GLY A 167       0.307  75.105  21.795  1.00 10.32      AAA  O  
ATOM   1336  N   LEU A 168       1.752  74.157  20.354  1.00  8.52      AAA  N  
ATOM   1337  CA  LEU A 168       2.872  74.666  21.090  1.00  8.72      AAA  C  
ATOM   1338  C   LEU A 168       3.177  76.146  20.914  1.00  9.70      AAA  C  
ATOM   1339  O   LEU A 168       3.328  76.871  21.892  1.00 10.12      AAA  O  
ATOM   1340  CB  LEU A 168       4.087  73.769  20.909  1.00  9.32      AAA  C  
ATOM   1341  CG  LEU A 168       5.325  74.141  21.718  1.00  9.49      AAA  C  
ATOM   1342  CD1 LEU A 168       6.089  72.864  22.008  1.00 10.70      AAA  C  
ATOM   1343  CD2 LEU A 168       6.232  75.107  20.983  1.00 11.99      AAA  C  
ATOM   1344  N   PRO A 169       3.305  76.675  19.679  1.00  9.62      AAA  N  
ATOM   1345  CA  PRO A 169       3.773  78.093  19.600  1.00  9.38      AAA  C  
ATOM   1346  C   PRO A 169       2.878  79.079  20.302  1.00  9.73      AAA  C  
ATOM   1347  O   PRO A 169       3.420  80.002  20.981  1.00  9.47      AAA  O  
ATOM   1348  CB  PRO A 169       4.006  78.275  18.093  1.00  9.66      AAA  C  
ATOM   1349  CG  PRO A 169       4.292  76.871  17.577  1.00 11.26      AAA  C  
ATOM   1350  CD  PRO A 169       3.320  76.002  18.360  1.00  9.90      AAA  C  
ATOM   1351  N   PRO A 170       1.591  79.031  20.119  1.00  9.80      AAA  N  
ATOM   1352  CA  PRO A 170       0.689  79.997  20.785  1.00  9.72      AAA  C  
ATOM   1353  C   PRO A 170       0.850  79.945  22.279  1.00 11.29      AAA  C  
ATOM   1354  O   PRO A 170       0.877  80.974  22.992  1.00 13.50      AAA  O  
ATOM   1355  CB  PRO A 170      -0.702  79.654  20.335  1.00 11.38      AAA  C  
ATOM   1356  CG  PRO A 170      -0.456  78.941  18.983  1.00 11.05      AAA  C  
ATOM   1357  CD  PRO A 170       0.771  78.158  19.209  1.00  9.25      AAA  C  
ATOM   1358  N   CYS A 171       1.030  78.718  22.782  1.00  8.73      AAA  N  
ATOM   1359  CA  CYS A 171       1.080  78.521  24.258  1.00 10.05      AAA  C  
ATOM   1360  C   CYS A 171       2.468  78.874  24.770  1.00 10.46      AAA  C  
ATOM   1361  O   CYS A 171       2.576  79.481  25.866  1.00  9.51      AAA  O  
ATOM   1362  CB  CYS A 171       0.657  77.074  24.554  1.00 11.65      AAA  C  
ATOM   1363  SG  CYS A 171      -1.019  76.748  24.015  1.00 10.85      AAA  S  
ATOM   1364  N   ALA A 172       3.540  78.613  24.028  1.00  9.11      AAA  N  
ATOM   1365  CA  ALA A 172       4.866  79.103  24.410  1.00  8.62      AAA  C  
ATOM   1366  C   ALA A 172       4.856  80.605  24.588  1.00 10.46      AAA  C  
ATOM   1367  O   ALA A 172       5.502  81.150  25.475  1.00 10.29      AAA  O  
ATOM   1368  CB  ALA A 172       5.884  78.680  23.392  1.00 11.17      AAA  C  
ATOM   1369  N   GLY A 173       4.087  81.264  23.746  1.00 10.60      AAA  N  
ATOM   1370  CA  GLY A 173       3.880  82.731  23.808  1.00 11.68      AAA  C  
ATOM   1371  C   GLY A 173       3.235  83.253  25.023  1.00 11.85      AAA  C  
ATOM   1372  O   GLY A 173       3.245  84.478  25.274  1.00 12.69      AAA  O  
ATOM   1373  N   ARG A 174       2.577  82.409  25.837  1.00 10.51      AAA  N  
ATOM   1374  CA  ARG A 174       1.890  82.719  27.053  1.00 12.50      AAA  C  
ATOM   1375  C   ARG A 174       2.543  82.173  28.274  1.00 11.50      AAA  C  
ATOM   1376  O   ARG A 174       2.235  82.644  29.401  1.00 12.58      AAA  O  
ATOM   1377  CB  ARG A 174       0.435  82.221  26.995  1.00 16.28      AAA  C  
ATOM   1378  CG  ARG A 174      -0.373  82.872  25.922  1.00 21.58      AAA  C  
ATOM   1379  CD  ARG A 174      -1.889  82.409  26.063  1.00 27.12      AAA  C  
ATOM   1380  NE  ARG A 174      -2.406  82.760  24.776  1.00 32.36      AAA  N  
ATOM   1381  CZ  ARG A 174      -3.125  81.987  23.977  1.00 43.71      AAA  C  
ATOM   1382  NH1 ARG A 174      -3.381  82.408  22.720  1.00 42.32      AAA  N1+
ATOM   1383  NH2 ARG A 174      -3.756  80.922  24.457  1.00 43.41      AAA  N  
ATOM   1384  N   PHE A 175       3.453  81.165  28.158  1.00 10.14      AAA  N  
ATOM   1385  CA  PHE A 175       4.025  80.572  29.364  1.00  9.34      AAA  C  
ATOM   1386  C   PHE A 175       5.528  80.645  29.484  1.00  8.99      AAA  C  
ATOM   1387  O   PHE A 175       6.157  80.592  30.552  1.00 11.35      AAA  O  
ATOM   1388  CB  PHE A 175       3.578  79.087  29.472  1.00  9.59      AAA  C  
ATOM   1389  CG  PHE A 175       2.139  78.918  29.756  1.00 10.26      AAA  C  
ATOM   1390  CD1 PHE A 175       1.627  78.929  31.055  1.00 11.29      AAA  C  
ATOM   1391  CD2 PHE A 175       1.211  78.811  28.774  1.00 10.56      AAA  C  
ATOM   1392  CE1 PHE A 175       0.263  78.882  31.266  1.00 11.71      AAA  C  
ATOM   1393  CE2 PHE A 175      -0.155  78.814  29.021  1.00 11.97      AAA  C  
ATOM   1394  CZ  PHE A 175      -0.638  78.801  30.326  1.00 12.28      AAA  C  
ATOM   1395  N   ASN A 176       6.272  80.688  28.338  1.00  9.27      AAA  N  
ATOM   1396  CA  ASN A 176       7.701  80.475  28.380  1.00  9.14      AAA  C  
ATOM   1397  C   ASN A 176       8.533  81.569  29.021  1.00 10.68      AAA  C  
ATOM   1398  O   ASN A 176       9.678  81.347  29.312  1.00 13.11      AAA  O  
ATOM   1399  CB  ASN A 176       8.279  80.140  26.974  1.00  9.31      AAA  C  
ATOM   1400  CG  ASN A 176       8.049  78.668  26.533  1.00 10.38      AAA  C  
ATOM   1401  ND2 ASN A 176       9.000  78.160  25.814  1.00 11.34      AAA  N  
ATOM   1402  OD1 ASN A 176       7.063  78.061  26.872  1.00  8.91      AAA  O  
ATOM   1403  N   GLY A 177       7.912  82.719  29.177  1.00 10.44      AAA  N  
ATOM   1404  CA  GLY A 177       8.598  83.817  29.862  1.00 11.97      AAA  C  
ATOM   1405  C   GLY A 177       8.314  83.947  31.327  1.00 13.21      AAA  C  
ATOM   1406  O   GLY A 177       8.833  84.833  31.993  1.00 14.41      AAA  O  
ATOM   1407  N   LEU A 178       7.514  83.067  31.870  1.00 11.76      AAA  N  
ATOM   1408  CA  LEU A 178       7.200  83.101  33.323  1.00 12.13      AAA  C  
ATOM   1409  C   LEU A 178       8.433  82.622  34.131  1.00 12.20      AAA  C  
ATOM   1410  O   LEU A 178       9.205  81.797  33.759  1.00 13.36      AAA  O  
ATOM   1411  CB  LEU A 178       6.014  82.218  33.634  1.00 12.01      AAA  C  
ATOM   1412  CG  LEU A 178       4.676  82.516  33.015  1.00 12.92      AAA  C  
ATOM   1413  CD1 LEU A 178       3.666  81.395  33.212  1.00 13.88      AAA  C  
ATOM   1414  CD2 LEU A 178       4.113  83.858  33.494  1.00 15.43      AAA  C  
ATOM   1415  N   ASP A 179       8.493  83.242  35.348  1.00 13.96      AAA  N  
ATOM   1416  CA  ASP A 179       9.400  82.750  36.419  1.00 13.86      AAA  C  
ATOM   1417  C   ASP A 179       8.633  82.747  37.674  1.00 14.89      AAA  C  
ATOM   1418  O   ASP A 179       8.513  83.818  38.365  1.00 17.01      AAA  O  
ATOM   1419  CB  ASP A 179      10.732  83.515  36.518  1.00 15.55      AAA  C  
ATOM   1420  CG  ASP A 179      11.646  82.948  37.615  1.00 17.12      AAA  C  
ATOM   1421  OD1 ASP A 179      11.233  81.996  38.274  1.00 16.32      AAA  O  
ATOM   1422  OD2 ASP A 179      12.827  83.432  37.705  1.00 21.00      AAA  O1-
ATOM   1423  N   LEU A 180       8.111  81.625  38.081  1.00 13.12      AAA  N  
ATOM   1424  CA  LEU A 180       7.193  81.511  39.168  1.00 12.66      AAA  C  
ATOM   1425  C   LEU A 180       7.943  81.460  40.509  1.00 11.80      AAA  C  
ATOM   1426  O   LEU A 180       7.288  81.338  41.521  1.00 14.06      AAA  O  
ATOM   1427  CB  LEU A 180       6.249  80.340  38.973  1.00 14.57      AAA  C  
ATOM   1428  CG  LEU A 180       5.491  80.577  37.638  1.00 19.23      AAA  C  
ATOM   1429  CD1 LEU A 180       4.911  79.373  37.214  1.00 20.97      AAA  C  
ATOM   1430  CD2 LEU A 180       4.462  81.652  37.793  1.00 18.44      AAA  C  
ATOM   1431  N   SER A 181       9.239  81.563  40.445  1.00 13.50      AAA  N  
ATOM   1432  CA  SER A 181      10.026  81.676  41.720  1.00 14.40      AAA  C  
ATOM   1433  C   SER A 181      10.049  83.118  42.184  1.00 20.04      AAA  C  
ATOM   1434  O   SER A 181      10.514  83.352  43.309  1.00 24.27      AAA  O  
ATOM   1435  CB  SER A 181      11.424  81.179  41.592  1.00 16.76      AAA  C  
ATOM   1436  OG  SER A 181      12.224  81.985  40.842  1.00 18.84      AAA  O  
ATOM   1437  N   LEU A 182       9.602  84.035  41.321  1.00 21.50      AAA  N  
ATOM   1438  CA  LEU A 182       9.560  85.521  41.683  1.00 27.30      AAA  C  
ATOM   1439  C   LEU A 182       8.266  85.957  42.349  1.00 35.66      AAA  C  
ATOM   1440  O   LEU A 182       7.257  85.276  42.133  1.00 46.41      AAA  O  
ATOM   1441  CB  LEU A 182       9.930  86.370  40.401  1.00 27.73      AAA  C  
ATOM   1442  CG  LEU A 182      11.319  86.055  39.816  1.00 32.90      AAA  C  
ATOM   1443  CD1 LEU A 182      11.617  86.857  38.547  1.00 40.05      AAA  C  
ATOM   1444  CD2 LEU A 182      12.486  86.232  40.806  1.00 39.37      AAA  C  
TER    1445      LEU A 182 
HETATM    1  P   AMP D   1      22.653  60.595  35.140  1.00 31.45      D    P  
HETATM    2  O1P AMP D   1      22.456  59.166  34.866  1.00 22.05      D    O  
HETATM    3  O2P AMP D   1      22.719  60.748  33.644  1.00 29.13      D    O1-
HETATM    4  O3P AMP D   1      23.385  61.652  35.983  1.00 35.55      D    O  
HETATM    5  C5' AMP D   1      20.890  60.958  36.955  1.00 18.08      D    C  
HETATM    6  O5' AMP D   1      21.189  60.889  35.569  1.00 20.33      D    O  
HETATM    7  C4' AMP D   1      19.417  60.788  37.046  1.00 13.71      D    C  
HETATM    8  O4' AMP D   1      18.871  62.040  36.686  1.00 14.42      D    O  
HETATM    9  C3' AMP D   1      18.713  59.750  36.249  1.00 12.51      D    C  
HETATM   10  O3' AMP D   1      17.585  59.172  36.929  1.00 13.35      D    O  
HETATM   11  C2' AMP D   1      18.310  60.585  35.067  1.00 11.08      D    C  
HETATM   12  O2' AMP D   1      17.166  60.089  34.338  1.00 13.40      D    O  
HETATM   13  C1' AMP D   1      17.851  61.914  35.678  1.00 11.39      D    C  
HETATM   14  N1  AMP D   1      15.941  66.296  33.863  1.00  9.70      D    N  
HETATM   15  C2  AMP D   1      15.464  65.359  34.743  1.00  9.71      D    C  
HETATM   16  N3  AMP D   1      15.983  64.219  35.130  1.00  9.85      D    N  
HETATM   17  C4  AMP D   1      17.209  64.081  34.590  1.00 11.02      D    C  
HETATM   18  C5  AMP D   1      17.838  64.933  33.688  1.00  9.59      D    C  
HETATM   19  C6  AMP D   1      17.188  66.113  33.235  1.00  9.19      D    C  
HETATM   20  N6  AMP D   1      17.648  67.006  32.352  1.00 11.29      D    N  
HETATM   21  N7  AMP D   1      19.122  64.483  33.374  1.00 11.53      D    N  
HETATM   22  C8  AMP D   1      19.211  63.404  34.115  1.00 10.38      D    C  
HETATM   23  N9  AMP D   1      18.066  63.012  34.815  1.00 11.25      D    N  
ATOM     24  N   ARG X 165      15.124  52.456  35.540  1.00 36.53      F000 N  
ATOM     25  CA  ARG X 165      13.675  52.660  35.753  1.00 37.40      F000 C  
ATOM     26  C   ARG X 165      13.348  54.049  36.136  1.00 41.13      F000 C  
ATOM     27  O   ARG X 165      12.726  54.773  35.360  1.00 40.80      F000 O  
ATOM     28  CB  ARG X 165      13.089  51.810  36.847  1.00 31.05      F000 C  
ATOM     29  CG  ARG X 165      12.661  50.456  36.468  1.00 36.15      F000 C  
ATOM     30  CD  ARG X 165      12.437  49.682  37.756  1.00 35.57      F000 C  
ATOM     31  NE  ARG X 165      12.410  48.271  37.483  1.00 46.77      F000 N  
ATOM     32  CZ  ARG X 165      12.339  47.328  38.421  1.00 56.83      F000 C  
ATOM     33  NH1 ARG X 165      12.274  47.666  39.701  1.00 59.33      F000 N1+
ATOM     34  NH2 ARG X 165      12.336  46.044  38.084  1.00 54.30      F000 N  
ATOM     35  N   GLU X 166      13.630  54.359  37.394  1.00 41.23      F000 N  
ATOM     36  CA  GLU X 166      12.956  55.527  38.102  1.00 44.05      F000 C  
ATOM     37  C   GLU X 166      13.769  56.753  38.065  1.00 44.02      F000 C  
ATOM     38  O   GLU X 166      13.190  57.853  38.160  1.00 36.33      F000 O  
ATOM     39  CB  GLU X 166      12.628  55.251  39.565  1.00 48.01      F000 C  
ATOM     40  CG  GLU X 166      11.852  53.979  39.815  1.00 51.44      F000 C  
ATOM     41  CD  GLU X 166      12.657  52.762  40.342  1.00 49.76      F000 C  
ATOM     42  OE1 GLU X 166      13.907  52.754  40.479  1.00 47.84      F000 O  
ATOM     43  OE2 GLU X 166      11.970  51.771  40.638  1.00 56.48      F000 O1-
ATOM     44  N   GLY X 167      15.096  56.583  37.919  1.00 39.06      F000 N  
ATOM     45  CA  GLY X 167      16.006  57.659  38.007  1.00 38.83      F000 C  
ATOM     46  C   GLY X 167      17.030  57.850  36.916  1.00 41.98      F000 C  
ATOM     47  O   GLY X 167      17.409  57.079  36.089  1.00 39.11      F000 O  
HETATM    1  O   HOH W   1      14.784  59.170  35.785  1.00 30.00           O  
END
